# Supplementary material for: High-coverage ancient genomes reveal divergent population histories and prehistoric starch-related genetic variation in Japan
Source: Proc Natl Acad Sci U S A. 2026 Jul 23;123(30):e2606162123. doi: 10.1073/pnas.2606162123 (PMC13416418; doi:10.1073/pnas.2606162123)
Supplement: Supplementary file 2 — Dataset S01 (XLSX) [file pnas.2606162123.sd01.xlsx]

## Sheet: Dataset S1
Dataset S1. Analysis chart of sample ID, position, and protocol.
Sample	Library No	Position	UDG pretreatment	Library construction	Raw reads (M)	Raw reads after QC (M)	Mapped reads (M)	Mapped (%)	Merged reads (filtered: duplicates, MAPQ<30) (M)
IY1	Lib1	Petrous bone	+	DS	1222.68	1207.72	87.7	7.26159	31.11
	Lib2		+	DS	745.41	718.693	42.2	5.87177	26.35
	Lib3		+	DS	686.979	668.96	58.5	8.74492	39.03
	Lib4		+	DS	1584.89	1514	240.2	15.8653	183.51
	Lib5		+	DS	2229.2	2183.71	333.7	15.2814	194.53
	Lib6		+	DS	4978.82	4865.17	2117	43.5133	1672.09
	Lib7		-	DS	2431.41	2392.39	354.6	14.822	227.46
	Lib8		-	SS	858.899	849.011	12.6	1.48408	9.51
	Lib9		-	SS	870.738	858.491	12.8	1.49099	9.61
DO	Lib1	Petrous bone	+	DS	4391.08	4336.18	1612.2	37.1802	1239.88
	Lib2		+	DS	1692.08	1681.82	637.4	37.8994	452.65
	Lib3		-	DS	776.116	768.724	77.6	10.0947	63.3
