# Supplementary material for: High-coverage ancient genomes reveal divergent population histories and prehistoric starch-related genetic variation in Japan
Source: Proc Natl Acad Sci U S A. 2026 Jul 23;123(30):e2606162123. doi: 10.1073/pnas.2606162123 (PMC13416418; doi:10.1073/pnas.2606162123)
Supplement: Supplementary file 3 — Dataset S02 (XLSX) [file pnas.2606162123.sd02.xlsx]

## Sheet: Dataset S2
Dataset S2. The list of new and published ancient human genomes in the Japanese archipelago.
ID	Locality in Japan	Latitude	Longitude	Avg. Coverages (autosomal chr.)	Avg. Coverages (on 1240K SNPs)	SI References
IY1	Honshu, Gunma, Iyai rock shelter	36.547	138.646	67.94	72.0758	this study
DO	Honshu, Yamaguchi, Doigahama	34.293	130.886	46.82	44.4971	this study
I13882	Honshu, Chiba, Rokutsu Shell Midden	35.55	140.157	-	1.00778	Wang et al. (4)
I13883	Honshu, Chiba, Rokutsu Shell Midden	35.55	140.157	-	0.62334	Wang et al. (4)
I13884	Honshu, Chiba, Rokutsu Shell Midden	35.55	140.157	-	1.60752	Wang et al. (4)
I13885	Honshu, Chiba, Rokutsu Shell Midden	35.55	140.157	-	0.168482	Wang et al. (4)
I13886	Honshu, Chiba, Rokutsu Shell Midden	35.55	140.157	-	2.42185	Wang et al. (4)
I6341	Hokkaido, Funadomari	45.373	141.025	-	0.088536	Wang et al. (4)
I13887	Honshu, Chiba, Rokutsu Shell Midden	35.55	140.157	-	1.20636	Wang et al. (4)
JpFu1	Honshu, Okayama, Funagura Shell Midden	34.592	133.773	1.13	-	Cooke et al. (5)
JpOd181	Honshu, Toyama, Odake Shell Midden	36.721	137.167	1.83	-	Cooke et al. (5)
JpOd274	Honshu, Toyama, Odake Shell Midden	36.721	137.167	1.56	-	Cooke et al. (5)
JpOd282	Honshu, Toyama, Odake Shell Midden	36.721	137.167	0.96	-	Cooke et al. (5)
JpOd6	Honshu, Toyama, Odake Shell Midden	36.721	137.167	1.18	-	Cooke et al. (5)
JpKo13	Honshu, Chiba, Kosaku Shell Midden	35.721	139.963	1.81	-	Cooke et al. (5)
JpKo2	Honshu, Chiba, Kosaku Shell Midden	35.721	139.963	2.47	-	Cooke et al. (5)
IK002	Honshu, Aichi, Ikawazu	35.018	137.294	1.85	1.7894	McColl et al. (6); Gakuhari et al. (7)
JpKa6904	Shikoku, Ehime, Kamikuroiwa Rock Shelter	33.613	132.975	7.51	-	Cooke et al. (5)
JpHi01	Shikoku, Ehime, Hirajo Shell Midden	32.964	132.565	0.88	-	Cooke et al. (5)
YAK002	Kyusyu, Fukuoka, Kuma−Nishioda	33.397	130.62	0.0006	-	Robbeets et al. (8)
JpIw31	Honshu, Ishikawa, Iwade horizontal cave tombs	36.619	136.702	1.44	-	Cooke et al. (5)
JpIw32	Honshu, Ishikawa, Iwade horizontal cave tombs	36.619	136.702	4.8	-	Cooke et al. (5)
JpIw33	Honshu, Ishikawa, Iwade horizontal cave tombs	36.619	136.702	1.54	-	Cooke et al. (5)
F23	Hokkaido, Funadomari	45.373	141.025	39.2	46.3246	Kanzawa-Kiriyama et al. (9)
F5	Hokkaido, Funadomari	45.373	141.025	3.85	-	Kanzawa-Kiriyama et al. (9)
NAG007	Okinawa, Miyakojima, Nagabaka	24.8908	125.279	0.0002	-	Robbeets et al. (8)
NAG012	Okinawa, Miyakojima, Nagabaka	24.8908	125.279	0.0014	-	Robbeets et al. (8)
NAG016	Okinawa, Miyakojima, Nagabaka	24.8908	125.279	0.001	-	Robbeets et al. (8)
NAG019	Okinawa, Miyakojima, Nagabaka	24.8908	125.279	0.1078	-	Robbeets et al. (8)
NAG035	Okinawa, Miyakojima, Nagabaka	24.8908	125.279	0.026	-	Robbeets et al. (8)
NAG036	Okinawa, Miyakojima, Nagabaka	24.8908	125.279	0.0031	-	Robbeets et al. (8)
NAG037	Okinawa, Miyakojima, Nagabaka	24.8908	125.279	0.0011	-	Robbeets et al. (8)
NAG038	Okinawa, Miyakojima, Nagabaka	24.8908	125.279	0.0002	-	Robbeets et al. (8)
NAG039	Okinawa, Miyakojima, Nagabaka	24.8908	125.279	0.1662	-	Robbeets et al. (8)
