# Supplementary material for: High-coverage ancient genomes reveal divergent population histories and prehistoric starch-related genetic variation in Japan
Source: Proc Natl Acad Sci U S A. 2026 Jul 23;123(30):e2606162123. doi: 10.1073/pnas.2606162123 (PMC13416418; doi:10.1073/pnas.2606162123)
Supplement: Supplementary file 4 — Dataset S03 (XLSX) [file pnas.2606162123.sd03.xlsx]

## Sheet: Dataset S3
Dataset S3. The list of samples used for population genome analysis in this study.
ID	Sex	Population label	SI References
DO	M	Japan_Yayoi_Doigahama	This study
IY1	F	Japan_Jomon_Iyai	This study
I0626	M	Vietnam_N	Lipson et al. (10)
I0627	F	Vietnam_N	Lipson et al. (10)
I0944	F	Russia_Petrovka	Narasimhan et al. (11)
I1135	M	Vietnam_N	Lipson et al. (10)
I1137	M	Vietnam_N	Lipson et al. (10)
I1781	M	Turkmenistan_Gonur_BA_1	Narasimhan et al. (11)
I1782	F	Turkmenistan_Gonur_BA_1	Narasimhan et al. (11)
I1787	F	Turkmenistan_Gonur_BA_1	Narasimhan et al. (11)
I1859	F	Vietnam_N	Lipson et al. (10)
I2497	F	Vietnam_BA	Lipson et al. (10)
I2731	M	Vietnam_N	Lipson et al. (10)
I2922	F	Iran_C_TepeHissar	Narasimhan et al. (11)
I2927	M	Iran_C_TepeHissar	Narasimhan et al. (11)
I2928	F	Iran_C_TepeHissar	Narasimhan et al. (11)
I2960	M	Pakistan_Medieval_Udegram_Ghaznavid_father.or.son.I2959	Narasimhan et al. (11)
I3448	F	Kazakhstan_MLBA_Dali	Narasimhan et al. (11)
I3456	M	Kazakhstan_LBA_Tasbas	Narasimhan et al. (11)
I6712	M	Russia_Afanasievo	Narasimhan et al. (11)
I6711	M	Russia_Afanasievo	Narasimhan et al. (11)
I6714	M	Russia_Afanasievo	Narasimhan et al. (11)
I4157	M	Uzbekistan_BA_Bustan	Narasimhan et al. (11)
I6707	F	Kazakhstan_MLBA_Bylkyldak	Narasimhan et al. (11)
I6708	M	Kazakhstan_Kanai_MBA	Narasimhan et al. (11)
I6709	F	Kazakhstan_LBA	Narasimhan et al. (11)
I6788	F	Kazakhstan_MLBA_Alakul_Lisakovskiy	Narasimhan et al. (11)
I6789	M	Kazakhstan_MLBA_Alakul_Maitan	Narasimhan et al. (11)
I6790	F	Kazakhstan_MLBA_Alakul_Maitan	Narasimhan et al. (11)
I6791	F	Kazakhstan_MLBA_Alakul_Maitan	Narasimhan et al. (11)
I6799	M	Kazakhstan_MLBA_Alakul_Satan	Narasimhan et al. (11)
I6800	F	Kazakhstan_MLBA_Alakul_Lisakovskiy	Narasimhan et al. (11)
I7411	F	Uzbekistan_BA_Dzharkutan1	Narasimhan et al. (11)
I7412	F	Uzbekistan_BA_Dzharkutan1	Narasimhan et al. (11)
I7414	F	Uzbekistan_BA_SappaliTepe	Narasimhan et al. (11)
I7416	F	Uzbekistan_BA_SappaliTepe	Narasimhan et al. (11)
I7419	M	Uzbekistan_BA_SappaliTepe	Narasimhan et al. (11)
I6713	F	Russia_Afanasievo	Narasimhan et al. (11)
I6715	F	Russia_Afanasievo	Narasimhan et al. (11)
I6716	F	Russia_MLBA_Krasnoyarsk	Narasimhan et al. (11)
I6717	M	Russia_MLBA_Krasnoyarsk	Narasimhan et al. (11)
I0719.SG	M	USA_AK_PaleoAleut	Flegontov et al. (12)
RISE507.508.merge.SG	F	Russia_Afanasievo	Allentoft et al. (13)
A_Dai-5.DG	M	Dai.DG	Meyer et al. (14)
S_Jordanian-2.DG	M	Jordanian.DG	Mallick et al. (15)
S_Yakut-1.DG	F	Yakut.DG	Mallick et al. (15)
S_Altaian-1.DG	M	Altaian.DG	Mallick et al. (15)
S_Jordanian-3.DG	M	Jordanian.DG	Mallick et al. (15)
S_Punjabi-2.DG	M	Punjabi.DG	Mallick et al. (15)
S_Naxi-2.DG	M	Naxi.DG	Mallick et al. (15)
S_Adygei-1.DG	M	Adygei.DG	Mallick et al. (15)
S_Irula-2.DG	M	Irula.DG	Mallick et al. (15)
S_Kalash-1.DG	M	Kalash.DG	Mallick et al. (15)
S_Burusho-1.DG	M	Burusho.DG	Mallick et al. (15)
S_Daur-2.DG	F	Daur.DG	Mallick et al. (15)
S_Hazara-1.DG	M	Hazara.DG	Mallick et al. (15)
S_Burusho-2.DG	F	Burusho.DG	Mallick et al. (15)
S_Mongola-2.DG	F	Mongola.DG	Mallick et al. (15)
S_Oroqen-2.DG	F	Oroqen.DG	Mallick et al. (15)
S_Itelman-1.DG	F	Itelmen.DG	Mallick et al. (15)
S_Tlingit-2.DG	F	Tlingit.DG	Mallick et al. (15)
S_Yakut-2.DG	M	Yakut.DG	Mallick et al. (15)
S_Eskimo_Chaplin-1.DG	M	Eskimo_Chaplin.DG	Mallick et al. (15)
S_Kusunda-2.DG	M	Kusunda.DG	Mallick et al. (15)
S_Burmese-2.DG	M	Burmese.DG	Mallick et al. (15)
S_Relli-1.DG	M	Relli.DG	Mallick et al. (15)
S_Kapu-1.DG	M	Kapu.DG	Mallick et al. (15)
S_Sindhi-2.DG	F	Sindhi.DG	Mallick et al. (15)
S_Russian-2.DG	F	Russian.DG	Mallick et al. (15)
S_Oroqen-1.DG	M	Oroqen.DG	Mallick et al. (15)
S_Mongola-1.DG	M	Mongola.DG	Mallick et al. (15)
S_Hazara-2.DG	M	Hazara.DG	Mallick et al. (15)
S_Quechua-1.DG	F	Quechua.DG	Mallick et al. (15)
S_Tajik-2.DG	M	Tajik.DG	Mallick et al. (15)
S_Iranian-1.DG	M	Iranian.DG	Mallick et al. (15)
S_Yadava-2.DG	M	Yadava.DG	Mallick et al. (15)
S_Ami-1.DG	M	Ami.DG	Mallick et al. (15)
S_Cambodian-2.DG	F	Cambodian.DG	Mallick et al. (15)
S_Korean-1.DG	M	Korean.DG	Mallick et al. (15)
S_Dai-2.DG	M	Dai.DG	Mallick et al. (15)
S_Eskimo_Sireniki-1.DG	M	Eskimo_Sireniki.DG	Mallick et al. (15)
S_Even-3.DG	F	Even.DG	Mallick et al. (15)
S_Thai-2.DG	F	Thai.DG	Mallick et al. (15)
S_Brahmin-1.DG	M	Brahmin.DG	Mallick et al. (15)
S_Quechua-3.DG	F	Quechua.DG	Mallick et al. (15)
S_Madiga-1.DG	M	Madiga.DG	Mallick et al. (15)
S_Igorot-2.DG	M	Igorot.DG	Mallick et al. (15)
B_Sardinian-3.DG	M	Mexico_Pericues.SG	Prüfer et al. (16)
B_Karitiana-3.DG	M	Karitiana.DG	Prüfer et al. (16)
S_Ami-2.DG	M	Ami.DG	Mallick et al. (15)
S_Mansi-2.DG	F	Mansi.DG	Mallick et al. (15)
S_She-1.DG	F	She.DG	Mallick et al. (15)
S_Eskimo_Naukan-2.DG	F	Eskimo_Naukan.DG	Mallick et al. (15)
S_Even-1.DG	F	Even.DG	Mallick et al. (15)
S_Iraqi_Jew-1.DG	F	Jew_Iraqi.DG	Mallick et al. (15)
S_Bengali-1.DG	M	Bengali.DG	Mallick et al. (15)
S_Lezgin-2.DG	M	Lezgin.DG	Mallick et al. (15)
S_Yi-1.DG	M	Yi.DG	Mallick et al. (15)
S_Pima-2.DG	F	Pima.DG	Mallick et al. (15)
S_Tujia-2.DG	F	Tujia.DG	Mallick et al. (15)
B_Dai-4.DG	M	Dai.DG	Mallick et al. (15)
S_Atayal-1.DG	M	Atayal.DG	Mallick et al. (15)
S_Tubalar-2.DG	F	Tubalar.DG	Mallick et al. (15)
S_Irula-1.DG	M	Irula.DG	Mallick et al. (15)
S_Yadava-1.DG	M	Yadava.DG	Mallick et al. (15)
S_Igorot-1.DG	F	Igorot.DG	Mallick et al. (15)
S_Tajik-1.DG	M	Tajik.DG	Mallick et al. (15)
S_Kinh-1.DG	F	Kinh.DG	Mallick et al. (15)
S_Tujia-1.DG	M	Tujia.DG	Mallick et al. (15)
S_Thai-1.DG	M	Thai.DG	Mallick et al. (15)
S_Aleut-2.DG	F	Aleut.DG	Mallick et al. (15)
S_Eskimo_Sireniki-2.DG	F	Eskimo_Sireniki.DG	Mallick et al. (15)
S_Brahui-2.DG	M	Brahui.DG	Mallick et al. (15)
S_Tu-1.DG	M	Tu.DG	Mallick et al. (15)
S_Pathan-1.DG	M	Pathan.DG	Mallick et al. (15)
S_Russian-1.DG	M	Russian.DG	Mallick et al. (15)
S_Sindhi-1.DG	M	Sindhi.DG	Mallick et al. (15)
S_Japanese-2.DG	F	Japanese	Mallick et al. (15)
S_Makrani-2.DG	F	Makrani.DG	Mallick et al. (15)
S_Balochi-1.DG	M	Balochi.DG	Mallick et al. (15)
S_Brahui-1.DG	M	Brahui.DG	Mallick et al. (15)
S_Miao-2.DG	F	Miao.DG	Mallick et al. (15)
S_Kinh-2.DG	M	Kinh.DG	Mallick et al. (15)
S_Relli-2.DG	M	Relli.DG	Mallick et al. (15)
S_Mala-3.DG	M	Mala.DG	Mallick et al. (15)
S_Dusun-1.DG	F	Dusun.DG	Mallick et al. (15)
S_Mansi-1.DG	M	Mansi.DG	Mallick et al. (15)
S_She-2.DG	M	She.DG	Mallick et al. (15)
S_Eskimo_Naukan-1.DG	F	Eskimo_Naukan.DG	Mallick et al. (15)
S_Hawaiian-1.DG	M	Hawaiian.DG	Mallick et al. (15)
S_Turkish-2.DG	F	Turkish.DG	Mallick et al. (15)
S_Turkish-1.DG	M	Turkish.DG	Mallick et al. (15)
S_Punjabi-3.DG	F	Punjabi.DG	Mallick et al. (15)
S_Iranian-2.DG	M	Iranian.DG	Mallick et al. (15)
S_Aleut-1.DG	M	Aleut.DG	Mallick et al. (15)
S_North_Ossetian-1.DG	M	Russia_NorthOssetian.DG	Mallick et al. (15)
S_Mixe-2.DG	F	Mixe.DG	Mallick et al. (15)
S_Jordanian-1.DG	M	Jordanian.DG	Mallick et al. (15)
S_Miao-1.DG	M	Miao.DG	Mallick et al. (15)
S_Mixtec-2.DG	F	Mixtec.DG	Mallick et al. (15)
S_Balochi-2.DG	M	Balochi.DG	Mallick et al. (15)
S_Makrani-1.DG	M	Makrani.DG	Mallick et al. (15)
S_Japanese-1.DG	M	Japanese	Mallick et al. (15)
S_Punjabi-1.DG	M	Punjabi.DG	Mallick et al. (15)
S_Maori-1.DG	M	Maori.DG	Mallick et al. (15)
S_Ulchi-2.DG	F	Ulchi.DG	Mallick et al. (15)
S_Kyrgyz-2.DG	F	Kyrgyz_Kyrgyzstan.DG	Mallick et al. (15)
S_Surui-1.DG	F	Surui.DG	Mallick et al. (15)
S_Tu-2.DG	F	Tu.DG	Mallick et al. (15)
S_Pathan-2.DG	F	Pathan.DG	Mallick et al. (15)
S_Zapotec-1.DG	M	Mexico_Zapotec.DG	Mallick et al. (15)
S_Chechen-1.DG	M	Chechen.DG	Mallick et al. (15)
S_Xibo-1.DG	M	Xibo.DG	Mallick et al. (15)
S_Ulchi-1.DG	F	Ulchi.DG	Mallick et al. (15)
S_Madiga-2.DG	M	Madiga.DG	Mallick et al. (15)
S_Tubalar-1.DG	F	Tubalar.DG	Mallick et al. (15)
S_Mayan-1.DG	F	Mayan.DG	Mallick et al. (15)
S_Hezhen-1.DG	M	Hezhen.DG	Mallick et al. (15)
S_Cambodian-1.DG	M	Cambodian.DG	Mallick et al. (15)
S_Kapu-2.DG	M	Kapu.DG	Mallick et al. (15)
S_Burmese-1.DG	M	Burmese.DG	Mallick et al. (15)
S_Tlingit-1.DG	M	Tlingit.DG	Mallick et al. (15)
S_Lahu-2.DG	M	China_Lahu.DG	Mallick et al. (15)
S_Pima-1.DG	M	Pima.DG	Mallick et al. (15)
S_Mixe-3.DG	F	Mixe.DG	Mallick et al. (15)
S_North_Ossetian-2.DG	M	Russia_NorthOssetian.DG	Mallick et al. (15)
S_Adygei-2.DG	F	Adygei.DG	Mallick et al. (15)
S_Lahu-1.DG	F	China_Lahu.DG	Mallick et al. (15)
S_Piapoco-2.DG	F	Piapoco.DG	Mallick et al. (15)
S_Naxi-3.DG	F	Naxi.DG	Mallick et al. (15)
S_Quechua-2.DG	M	Quechua.DG	Mallick et al. (15)
S_Khonda_Dora-1.DG	M	Khonda_Dora.DG	Mallick et al. (15)
S_Mala-2.DG	M	Mala.DG	Mallick et al. (15)
S_Hezhen-2.DG	F	Hezhen.DG	Mallick et al. (15)
S_Karitiana-2.DG	F	Karitiana.DG	Mallick et al. (15)
S_Mayan-2.DG	F	Mayan.DG	Mallick et al. (15)
S_Naxi-1.DG	M	Naxi.DG	Mallick et al. (15)
S_Chukchi-1.DG	M	Chukchi.DG	Mallick et al. (15)
S_Japanese-3.DG	M	Japanese	Mallick et al. (15)
S_Mixtec-1.DG	M	Mixtec.DG	Mallick et al. (15)
S_Brahmin-2.DG	M	Brahmin.DG	Mallick et al. (15)
S_Xibo-2.DG	M	Xibo.DG	Mallick et al. (15)
S_Even-2.DG	M	Even.DG	Mallick et al. (15)
S_Kyrgyz-1.DG	M	Kyrgyz_Kyrgyzstan.DG	Mallick et al. (15)
S_Korean-2.DG	F	Korean.DG	Mallick et al. (15)
Ust_Ishim_published.DG	M	Russia_Ust_Ishim_HG_published.DG	Fu et al. (17)
S_Bengali-2.DG	F	Bengali.DG	Mallick et al. (15)
S_Yi-2.DG	F	Yi.DG	Mallick et al. (15)
S_Lezgin-1.DG	M	Lezgin.DG	Mallick et al. (15)
S_Kusunda-1.DG	M	Kusunda.DG	Mallick et al. (15)
HGDP00877.SG	M	Mayan.SG	Rasmussen et al. (18)
HUI03.SG	F	Huichol.SG	Raghavan et al. (19)
Kor1.SG	F	Koryak.SG	Raghavan et al. (19)
Kor2.SG	M	Koryak.SG	Raghavan et al. (19)
Manny.SG	F	Indian.SG	Raghavan et al. (19)
Mari.SG	M	Mari.SG	Raghavan et al. (19)
TA6.SG	M	Aymara.SG	Raghavan et al. (19)
Tsimshian.SG	M	Tsimshian.SG	Raghavan et al. (19)
Y2040.SG	M	Yukpa.SG	Raghavan et al. (19)
XVII-B-939.SG	M	Canada_6000BP.SG	Raghavan et al. (19)
Chinchorroi15.SG	M	Chile_Chinchorro_LA.SG_lc	Raghavan et al. (19)
Enoque65.SG	M	Brazil_Enoque_HG.SG	Raghavan et al. (19)
Yaghan890.SG	M	Argentina_BeagleChannel_Yamana_100BP.SG	Raghavan et al. (19)
Yaghan894.SG	F	Argentina_BeagleChannel_Yamana_100BP.SG	Raghavan et al. (19)
Yaghan895.SG	F	Argentina_BeagleChannel_Yamana_100BP.SG	Raghavan et al. (19)
AM71.SG	F	Chile_StraitOfMagellan_Kaweskar_100BP.SG	Raghavan et al. (19)
BC25.SG	M	Mexico_Pericues.SG	Raghavan et al. (19)
BC29.SG	M	Mexico_Pericues.SG	Raghavan et al. (19)
BC30.SG	M	Mexico_Pericues.SG	Raghavan et al. (19)
MA577.SG	M	Argentina_NorthTierradelFiego_Selknam_100BP.SG	Raghavan et al. (19)
MOM6.SG	M	Mexico_PreColumbian_CH_MOM6.SG_lc	Raghavan et al. (19)
AM66.SG	M	Chile_StraitOfMagellan_Kaweskar_100BP.SG	Raghavan et al. (19)
AM73.SG	F	Chile_StraitOfMagellan_Kaweskar_100BP.SG	Raghavan et al. (19)
MARC1492.SG	M	Canada_400BP.SG	Raghavan et al. (19)
M240.SG	M	Nepal_Mebrak_2125BP.SG	Jeong et al. (20)
M344.SG	M	Nepal_Mebrak_2125BP.SG	Jeong et al. (20)
S40.SG	F	Nepal_Samdzong_1500BP.SG	Jeong et al. (20)
C1.SG	M	Nepal_Chokhopani_2700BP.SG	Jeong et al. (20)
M63.SG	M	Nepal_Mebrak_2125BP.SG	Jeong et al. (20)
S10.SG	M	Nepal_Samdzong_1500BP.SG	Jeong et al. (20)
S35.SG	M	Nepal_Samzdong_1500BP.SG	Jeong et al. (20)
AH1.SG	F	Iran_TepeAbdulHosein_N.SG	Broushaki et al. (21)
AH2.SG	M	Iran_TepeAbdulHosein_N.SG	Broushaki et al. (21)
AH4.SG	F	Iran_TepeAbdulHosein_N.SG	Broushaki et al. (21)
F38.SG	M	Iran_IA_Hasanlu.SG	Broushaki et al. (21)
WC1.SG	M	Iran_Wezmeh_N.SG	Broushaki et al. (21)
I0234	F	Russia_Srubnaya	Mathieson et al. (22)
I0434	M	Russia_Khvalynsk_Eneolithic	Mathieson et al. (22)
I0433	M	Russia_Khvalynsk_Eneolithic	Mathieson et al. (22)
I0124	M	Russia_HG_Samara	Mathieson et al. (22)
I0233	M	Russia_Srubnaya	Narasimhan et al. (11)
I0370	M	Russia_EBA_Yamnaya_Samara	Mathieson et al. (22)
I0441	F	Russia_EBA_Yamnaya_Samara	Mathieson et al. (22)
I0444	M	Russia_EBA_Yamnaya_Samara	Mathieson et al. (22)
I0576	F	Russia_Tuva_IA_AldyBel	Unterländer et al. (23)
I0574	F	Russia_IA_EarlySarmatian	Unterländer et al. (23)
I0575	M	Russia_IA_EarlySarmatian	Unterländer et al. (23)
I0563	M	Kazakhstan_IA_Berel_Pazyryk	Unterländer et al. (23)
I0562	F	Kazakhstan_IA_Berel_Pazyryk	Unterländer et al. (23)
I0507	M	Kazakhstan_MLBA_Dali	Narasimhan et al. (11)
I0112	M	Russia_Khvalynsk_Eneolithic	Mathieson et al. (22)
I0211	M	Russia_HG_Karelia	Mathieson et al. (22)
I0061	M	Russia_HG_Karelia	Mathieson et al. (22)
I0041	F	Peru_Lauricocha_8600BP	Posth et al. (24)
I0039	M	Peru_Lauricocha_3500BP	Posth et al. (24)
I0040	M	Peru_Lauricocha_5800BP	Posth et al. (24)
I0309	M	Argentina_ArroyoSeco2_7700BP	Posth et al. (24)
I1357	M	Peru_Laramate_900BP	Posth et al. (24)
I1484	M	Peru_Laramate_900BP	Posth et al. (24)
I0238	M	Peru_Lauricocha_8600BP	Posth et al. (24)
I1485	M	Peru_Laramate_900BP	Posth et al. (24)
I1128	F	USA_AK_NeoAleut	Flegontov et al. (12)
I1129	M	USA_AK_NeoAleut	Flegontov et al. (12)
I1125	M	USA_AK_NeoAleut	Flegontov et al. (12)
I0721_published	M	USA_AK_PaleoAleut	Flegontov et al. (12)
I0712	F	USA_AK_PaleoAleut	Flegontov et al. (12)
I1290	F	Iran_GanjDareh_N	Lazaridis et al. (25)
I1705	M	Jordan_EBA	Lazaridis et al. (25)
I1706	F	Jordan_EBA	Lazaridis et al. (25)
I1524	M	Russia_OldBeringSea_Uelen	Flegontov et al. (12)
I1727	M	Jordan_PPNB	Lazaridis et al. (25)
I1710	M	Jordan_PPNB	Lazaridis et al. (25)
I1707	M	Jordan_PPNB	Lazaridis et al. (25)
I1730	M	Jordan_EBA	Lazaridis et al. (25)
I1699	F	Jordan_PPNC	Lazaridis et al. (25)
I1670	F	Iran_C_SehGabi	Lazaridis et al. (25)
I1662	M	Iran_C_SehGabi	Lazaridis et al. (25)
I1674	M	Iran_C_SehGabi	Lazaridis et al. (25)
MA1.SG	M	Russia_MA1_HG.SG	Raghavan et al. (26)
AfontovaGora2.SG	M	Russia_AfontovaGora	Raghavan et al. (26)
Inuk.SG	M	Greenland_Saqqaq.SG	Rasmussen et al. (27)
LateDorset-XIV-H_126.SG	M	LateDorset.SG	Raghavan et al. (28)
MARC1491.SG	M	MDorset.SG	Raghavan et al. (28)
MARC481.SG	M	MDorset.SG	Raghavan et al. (28)
XIV_C_748.SG	M	Thule.SG	Raghavan et al. (28)
Kostenki14.SG	M	Russia_Kostenki14.SG	Seguin-Orlando et al. (29)
Botocudo15.SG	M	Brazil_Botocudo.SG	Malaspinas et al. (30)
Botocudo17.SG	M	Brazil_Botocudo.SG	Malaspinas et al. (30)
I0061.SG	M	Russia_HG_Karelia.SG	Fu et al. (31)
RISE240.SG	F	Russia_EBA_Yamnaya_Kalmykia.SG	Allentoft et al. (13)
RISE386.SG	M	Russia_Sintashta_MLBA.SG	Allentoft et al. (13)
RISE391.SG	F	Kazakhstan_Sintashta_MLBA_o.SG	Allentoft et al. (13)
RISE392.SG	M	Russia_Sintashta_MLBA.SG	Allentoft et al. (13)
RISE394.SG	F	Russia_Sintashta_MLBA.SG	Allentoft et al. (13)
RISE492.SG	M	Russia_IA.SG	Allentoft et al. (13)
RISE493.SG	M	Russia_Karasuk.SG	Allentoft et al. (13)
RISE494.SG	M	Russia_Karasuk.SG	Allentoft et al. (13)
RISE495.SG	M	Russia_Karasuk.SG	Allentoft et al. (13)
RISE500.SG	F	Russia_Andronovo.SG	Allentoft et al. (13)
RISE503.SG	F	Russia_Andronovo.SG	Allentoft et al. (13)
RISE504.SG	M	Russia_IA.SG	Allentoft et al. (13)
RISE505.SG	F	Russia_Andronovo.SG	Allentoft et al. (13)
RISE509.SG	F	Russia_Afanasievo	Allentoft et al. (13)
RISE510.SG	F	Russia_Afanasievo	Allentoft et al. (13)
RISE511.SG	F	Russia_Afanasievo	Allentoft et al. (13)
RISE512.SG	M	Russia_Andronovo.SG	Allentoft et al. (13)
RISE523.SG	F	Russia_Mezhovskaya.SG	Allentoft et al. (13)
RISE524.SG	M	Russia_Mezhovskaya.SG	Allentoft et al. (13)
RISE525.SG	M	Russia_Mezhovskaya.SG	Allentoft et al. (13)
RISE546.SG	M	Russia_EBA_Yamnaya_Kalmykia.SG	Allentoft et al. (13)
RISE547.SG	M	Russia_EBA_Yamnaya_Kalmykia.SG	Allentoft et al. (13)
RISE550.SG	M	Russia_Kalmykia_EBA_Yamnaya.SG	Allentoft et al. (13)
RISE553.SG	M	Russia_LBA.SG	Allentoft et al. (13)
RISE554.SG	M	Russia_LBA.SG	Allentoft et al. (13)
RISE555.SG	M	Russia_EBA.SG	Allentoft et al. (13)
RISE600.SG	M	Russia_IA.SG	Allentoft et al. (13)
I0247	M	Russia_IA_Scythian_questionable	Mathieson et al. (22)
I0423	M	Russia_Srubnaya	Mathieson et al. (22)
I0038	M	Peru_Lauricocha_8600BP	Posth et al. (24)
Kostenki12	M	Russia_Kostenki12	Fu et al. (31)
Kostenki14	M	Russia_Kostenki14	Fu et al. (31)
AfontovaGora3_d	F	Russia_AfontovaGora	Fu et al. (31)
I0308	M	Argentina_ArroyoSeco2_7700BP	Posth et al. (24)
I1931	F	Kazakhstan_MLBA_Dali	Narasimhan et al. (11)
I2069	F	Russia_Afanasievo	Narasimhan et al. (11)
I2071	M	Russia_Afanasievo	Narasimhan et al. (11)
IS2.SG	M	Kazakhstan_IA_ZevakinoChilikta_1.SG	Unterländer et al. (23)
Ze6b.SG	F	Kazakhstan_IA_ZevakinoChilikta_2.SG	Unterländer et al. (23)
I2230	M	Argentina_ArroyoSeco2_7700BP	Posth et al. (24)
I2261	M	Peru_LaGalgada_4100BP	Posth et al. (24)
I2537	M	Chile_PicaOcho_700BP	Posth et al. (24)
I3406	M	India_RoopkundA	Harney et al. (32)
I3451	F	Kazakhstan_IA_Tasbas	Narasimhan et al. (11)
I3769	F	Kazakhstan_LBA_Molaly	Narasimhan et al. (11)
I3788	M	Kazakhstan_MLBA_OyDzhaylau	Narasimhan et al. (11)
I3861	F	Kazakhstan_MLBA_OyDzhaylau	Narasimhan et al. (11)
I3864	F	Kazakhstan_MLBA_Solyanka	Narasimhan et al. (11)
I3352	M	India_RoopkundA	Harney et al. (32)
I3342	M	India_RoopkundA	Harney et al. (32)
I3767	M	Kazakhstan_MLBA1_AkMoustafa	Narasimhan et al. (11)
I3388	F	Russia_Afanasievo	Narasimhan et al. (11)
I3390	F	Russia_MLBA_Krasnoyarsk	Narasimhan et al. (11)
I3951	F	Russia_Afanasievo	Narasimhan et al. (11)
I3772	F	Kazakhstan_LBA_Zevakinskiy	Narasimhan et al. (11)
I3949	M	Russia_Afanasievo	Narasimhan et al. (11)
I3950	M	Russia_Afanasievo	Narasimhan et al. (11)
I3770	M	Kazakhstan_BA_Zevakinskiy	Narasimhan et al. (11)
I3753	M	Kazakhstan_LBA_Zevakinskiy	Narasimhan et al. (11)
I3763	M	Kazakhstan_MLBA_Zevakinskiy	Narasimhan et al. (11)
I3954	F	Russia_Afanasievo	Narasimhan et al. (11)
I3976	M	Kazakhstan_LBA_Zevakinskiy	Narasimhan et al. (11)
I4085	M	Turkmenistan_C_TepeAnau	Narasimhan et al. (11)
I4086	F	Turkmenistan_C_TepeAnau	Narasimhan et al. (11)
I4087	M	Turkmenistan_C_TepeAnau	Narasimhan et al. (11)
I4153	M	Uzbekistan_BA_Kashkarchi	Narasimhan et al. (11)
I4156	M	Uzbekistan_BA_Bustan	Narasimhan et al. (11)
I4159	M	Uzbekistan_BA_Bustan	Narasimhan et al. (11)
I4161	F	Uzbekistan_BA_Dzharkutan1	Narasimhan et al. (11)
I4257	F	Tajikistan_BA_DashtiKozy	Narasimhan et al. (11)
I4258	F	Tajikistan_BA_DashtiKozy	Narasimhan et al. (11)
I4259	F	Turkmenistan_C_Parkhai	Narasimhan et al. (11)
I4262	M	Kazakhstan_MLBA_Karagash	Narasimhan et al. (11)
I4263	M	Kazakhstan_MLBA_Karagash	Narasimhan et al. (11)
I4264	F	Kazakhstan_MLBA_Aktogai	Narasimhan et al. (11)
I4265	M	Kazakhstan_MLBA_Aktogai	Narasimhan et al. (11)
I0577	M	Russia_Tuva_IA_AldyBel	Unterländer et al. (23)
I1752	M	Chile_Conchali_700BP	Posth et al. (24)
I1753	M	Chile_LosRieles_5100BP	Posth et al. (24)
I1754	M	Chile_Conchali_700BP	Posth et al. (24)
I1829	F	Russia_Afanasievo	Narasimhan et al. (11)
I1955	F	Iran_Historic_GanjDareh	Lazaridis et al. (25)
I1958	F	Russia_HG_Tyumen	Narasimhan et al. (11)
I1960	F	Russia_HG_Tyumen	Narasimhan et al. (11)
I2959	M	Pakistan_Medieval_Udegram_Ghaznavid	Narasimhan et al. (11)
I3447	F	Kazakhstan_Dali_EBA	Narasimhan et al. (11)
Tianyuan	M	China_Tianyuan	Yang et al. (33)
CP18	M	Brazil_LapaDoSanto_9600BP	Posth et al. (24)
CP23	F	Brazil_LapaDoSanto_9600BP	Posth et al. (24)
CP25	M	Brazil_LapaDoSanto_9600BP	Posth et al. (24)
I3952	M	Russia_Afanasievo	Narasimhan et al. (11)
I4318	F	Kazakhstan_MLBA_Kairan	Narasimhan et al. (11)
I4321	F	Kazakhstan_MLBA_KazakhMys	Narasimhan et al. (11)
I4322	M	Kazakhstan_MLBA_KazakhMys	Narasimhan et al. (11)
I4323	F	Kazakhstan_MLBA1_Kyzlbulak	Narasimhan et al. (11)
I4351	F	Iran_C_HajjiFiruz	Narasimhan et al. (11)
I4773	M	Kazakhstan_MLBA_Aktogai	Narasimhan et al. (11)
I4776	F	Kazakhstan_MLBA_Kairan	Narasimhan et al. (11)
I4779	F	Kazakhstan_MLBA_Kairan	Narasimhan et al. (11)
I4782	F	Kazakhstan_MLBA_KazakhMys	Narasimhan et al. (11)
I4784	M	Kazakhstan_MLBA2_Kyzlbulak	Narasimhan et al. (11)
I4787	M	Kazakhstan_MLBA1_Taldysay	Narasimhan et al. (11)
HG00403.SG	M	CHS.SG	The 1000 Genomes Project Consortium Consortium (35)
HG00404.SG	F	CHS.SG	The 1000 Genomes Project Consortium Consortium (35)
HG00406.SG	M	CHS.SG	The 1000 Genomes Project Consortium Consortium (35)
HG00551.SG	F	PUR.SG	The 1000 Genomes Project Consortium Consortium (35)
HG00553.SG	M	PUR.SG	The 1000 Genomes Project Consortium Consortium (35)
HG00554.SG	F	PUR.SG	The 1000 Genomes Project Consortium Consortium (35)
HG00759.SG	F	CDX.SG	The 1000 Genomes Project Consortium Consortium (35)
HG00766.SG	F	CDX.SG	The 1000 Genomes Project Consortium Consortium (35)
HG00844.SG	M	CDX.SG	The 1000 Genomes Project Consortium Consortium (35)
HG01112.SG	M	CLM.SG	The 1000 Genomes Project Consortium Consortium (35)
HG01113.SG	F	CLM.SG	The 1000 Genomes Project Consortium Consortium (35)
HG01119.SG	F	CLM.SG	The 1000 Genomes Project Consortium Consortium (35)
HG01565.SG	M	PEL.SG	The 1000 Genomes Project Consortium Consortium (35)
HG01566.SG	F	PEL.SG	The 1000 Genomes Project Consortium Consortium (35)
HG01571.SG	M	PEL.SG	The 1000 Genomes Project Consortium Consortium (35)
HG01583.SG	M	PJL.SG	The 1000 Genomes Project Consortium Consortium (35)
HG01586.SG	M	PJL.SG	The 1000 Genomes Project Consortium Consortium (35)
HG01589.SG	M	PJL.SG	The 1000 Genomes Project Consortium Consortium (35)
HG01595.SG	F	KHV.SG	The 1000 Genomes Project Consortium Consortium (35)
HG01596.SG	M	KHV.SG	The 1000 Genomes Project Consortium Consortium (35)
HG01597.SG	F	KHV.SG	The 1000 Genomes Project Consortium Consortium (35)
HG03009.SG	M	BEB.SG	The 1000 Genomes Project Consortium Consortium (35)
NA18525.SG	F	CHB.SG	The 1000 Genomes Project Consortium Consortium (35)
NA18526.SG	F	CHB.SG	The 1000 Genomes Project Consortium Consortium (35)
NA18528.SG	F	CHB.SG	The 1000 Genomes Project Consortium Consortium (35)
NA18939.SG	F	Japanese	The 1000 Genomes Project Consortium Consortium (35)
NA18941.SG	F	Japanese	The 1000 Genomes Project Consortium Consortium (35)
NA18942.SG	F	Japanese	The 1000 Genomes Project Consortium Consortium (35)
NA18943.SG	M	Japanese	The 1000 Genomes Project Consortium Consortium (35)
NA18944.SG	M	Japanese	The 1000 Genomes Project Consortium Consortium (35)
NA18945.SG	M	Japanese	The 1000 Genomes Project Consortium Consortium (35)
NA18946.SG	F	Japanese	The 1000 Genomes Project Consortium Consortium (35)
NA18947.SG	F	Japanese	The 1000 Genomes Project Consortium Consortium (35)
NA18948.SG	M	Japanese	The 1000 Genomes Project Consortium Consortium (35)
NA18949.SG	F	Japanese	The 1000 Genomes Project Consortium Consortium (35)
NA18950.SG	F	Japanese	The 1000 Genomes Project Consortium Consortium (35)
NA18951.SG	F	Japanese	The 1000 Genomes Project Consortium Consortium (35)
NA18952.SG	M	Japanese	The 1000 Genomes Project Consortium Consortium (35)
NA18953.SG	M	Japanese	The 1000 Genomes Project Consortium Consortium (35)
NA18954.SG	F	Japanese	The 1000 Genomes Project Consortium Consortium (35)
NA18956.SG	F	Japanese	The 1000 Genomes Project Consortium Consortium (35)
NA18957.SG	F	Japanese	The 1000 Genomes Project Consortium Consortium (35)
NA18959.SG	M	Japanese	The 1000 Genomes Project Consortium Consortium (35)
NA18960.SG	M	Japanese	The 1000 Genomes Project Consortium Consortium (35)
NA18961.SG	M	Japanese	The 1000 Genomes Project Consortium Consortium (35)
NA18962.SG	M	Japanese	The 1000 Genomes Project Consortium Consortium (35)
NA18963.SG	F	Japanese	The 1000 Genomes Project Consortium Consortium (35)
NA18964.SG	F	Japanese	The 1000 Genomes Project Consortium Consortium (35)
NA18965.SG	M	Japanese	The 1000 Genomes Project Consortium Consortium (35)
NA18966.SG	M	Japanese	The 1000 Genomes Project Consortium Consortium (35)
NA18967.SG	M	Japanese	The 1000 Genomes Project Consortium Consortium (35)
NA18968.SG	F	Japanese	The 1000 Genomes Project Consortium Consortium (35)
NA18969.SG	F	Japanese	The 1000 Genomes Project Consortium Consortium (35)
NA18970.SG	M	Japanese	The 1000 Genomes Project Consortium Consortium (35)
NA18971.SG	M	Japanese	The 1000 Genomes Project Consortium Consortium (35)
NA18972.SG	F	Japanese	The 1000 Genomes Project Consortium Consortium (35)
NA18973.SG	F	Japanese	The 1000 Genomes Project Consortium Consortium (35)
NA18974.SG	M	Japanese	The 1000 Genomes Project Consortium Consortium (35)
NA18975.SG	F	Japanese	The 1000 Genomes Project Consortium Consortium (35)
NA18976.SG	F	Japanese	The 1000 Genomes Project Consortium Consortium (35)
NA18977.SG	M	Japanese	The 1000 Genomes Project Consortium Consortium (35)
NA18978.SG	F	Japanese	The 1000 Genomes Project Consortium Consortium (35)
NA18979.SG	F	Japanese	The 1000 Genomes Project Consortium Consortium (35)
NA18980.SG	F	Japanese	The 1000 Genomes Project Consortium Consortium (35)
NA18981.SG	F	Japanese	The 1000 Genomes Project Consortium Consortium (35)
NA18982.SG	M	Japanese	The 1000 Genomes Project Consortium Consortium (35)
NA18983.SG	M	Japanese	The 1000 Genomes Project Consortium Consortium (35)
NA18984.SG	M	Japanese	The 1000 Genomes Project Consortium Consortium (35)
NA18985.SG	M	Japanese	The 1000 Genomes Project Consortium Consortium (35)
NA18986.SG	M	Japanese	The 1000 Genomes Project Consortium Consortium (35)
NA18987.SG	F	Japanese	The 1000 Genomes Project Consortium Consortium (35)
NA18988.SG	M	Japanese	The 1000 Genomes Project Consortium Consortium (35)
NA18989.SG	M	Japanese	The 1000 Genomes Project Consortium Consortium (35)
NA18990.SG	M	Japanese	The 1000 Genomes Project Consortium Consortium (35)
NA18991.SG	F	Japanese	The 1000 Genomes Project Consortium Consortium (35)
NA18992.SG	F	Japanese	The 1000 Genomes Project Consortium Consortium (35)
NA18993.SG	F	Japanese	The 1000 Genomes Project Consortium Consortium (35)
NA18994.SG	M	Japanese	The 1000 Genomes Project Consortium Consortium (35)
NA18995.SG	M	Japanese	The 1000 Genomes Project Consortium Consortium (35)
NA18997.SG	F	Japanese	The 1000 Genomes Project Consortium Consortium (35)
NA18998.SG	F	Japanese	The 1000 Genomes Project Consortium Consortium (35)
NA18999.SG	F	Japanese	The 1000 Genomes Project Consortium Consortium (35)
NA19000.SG	M	Japanese	The 1000 Genomes Project Consortium Consortium (35)
NA19001.SG	F	Japanese	The 1000 Genomes Project Consortium Consortium (35)
NA19002.SG	F	Japanese	The 1000 Genomes Project Consortium Consortium (35)
NA19003.SG	F	Japanese	The 1000 Genomes Project Consortium Consortium (35)
NA19004.SG	M	Japanese	The 1000 Genomes Project Consortium Consortium (35)
NA19005.SG	M	Japanese	The 1000 Genomes Project Consortium Consortium (35)
NA19006.SG	M	Japanese	The 1000 Genomes Project Consortium Consortium (35)
NA19007.SG	M	Japanese	The 1000 Genomes Project Consortium Consortium (35)
NA19009.SG	M	Japanese	The 1000 Genomes Project Consortium Consortium (35)
NA19010.SG	F	Japanese	The 1000 Genomes Project Consortium Consortium (35)
NA19011.SG	F	Japanese	The 1000 Genomes Project Consortium Consortium (35)
NA19012.SG	M	Japanese	The 1000 Genomes Project Consortium Consortium (35)
NA19054.SG	F	Japanese	The 1000 Genomes Project Consortium Consortium (35)
NA19055.SG	M	Japanese	The 1000 Genomes Project Consortium Consortium (35)
NA19056.SG	M	Japanese	The 1000 Genomes Project Consortium Consortium (35)
NA19057.SG	F	Japanese	The 1000 Genomes Project Consortium Consortium (35)
NA19058.SG	M	Japanese	The 1000 Genomes Project Consortium Consortium (35)
NA19059.SG	F	Japanese	The 1000 Genomes Project Consortium Consortium (35)
NA19060.SG	M	Japanese	The 1000 Genomes Project Consortium Consortium (35)
NA19062.SG	M	Japanese	The 1000 Genomes Project Consortium Consortium (35)
NA19063.SG	M	Japanese	The 1000 Genomes Project Consortium Consortium (35)
NA19064.SG	F	Japanese	The 1000 Genomes Project Consortium Consortium (35)
NA19065.SG	F	Japanese	The 1000 Genomes Project Consortium Consortium (35)
NA19066.SG	M	Japanese	The 1000 Genomes Project Consortium Consortium (35)
NA19067.SG	M	Japanese	The 1000 Genomes Project Consortium Consortium (35)
NA19068.SG	M	Japanese	The 1000 Genomes Project Consortium Consortium (35)
NA19070.SG	M	Japanese	The 1000 Genomes Project Consortium Consortium (35)
NA19072.SG	M	Japanese	The 1000 Genomes Project Consortium Consortium (35)
NA19074.SG	F	Japanese	The 1000 Genomes Project Consortium Consortium (35)
NA19075.SG	M	Japanese	The 1000 Genomes Project Consortium Consortium (35)
NA19076.SG	M	Japanese	The 1000 Genomes Project Consortium Consortium (35)
NA19077.SG	F	Japanese	The 1000 Genomes Project Consortium Consortium (35)
NA19078.SG	F	Japanese	The 1000 Genomes Project Consortium Consortium (35)
NA19079.SG	M	Japanese	The 1000 Genomes Project Consortium Consortium (35)
NA19080.SG	F	Japanese	The 1000 Genomes Project Consortium Consortium (35)
NA19081.SG	F	Japanese	The 1000 Genomes Project Consortium Consortium (35)
NA19082.SG	M	Japanese	The 1000 Genomes Project Consortium Consortium (35)
NA19083.SG	M	Japanese	The 1000 Genomes Project Consortium Consortium (35)
NA19084.SG	F	Japanese	The 1000 Genomes Project Consortium Consortium (35)
NA19085.SG	M	Japanese	The 1000 Genomes Project Consortium Consortium (35)
NA19086.SG	M	Japanese	The 1000 Genomes Project Consortium Consortium (35)
NA19087.SG	F	Japanese	The 1000 Genomes Project Consortium Consortium (35)
NA19088.SG	M	Japanese	The 1000 Genomes Project Consortium Consortium (35)
NA19089.SG	M	Japanese	The 1000 Genomes Project Consortium Consortium (35)
NA19090.SG	F	Japanese	The 1000 Genomes Project Consortium Consortium (35)
NA19091.SG	M	Japanese	The 1000 Genomes Project Consortium Consortium (35)
I9058	F	Brazil_Jabuticabeira2_2100BP	Posth et al. (24)
I9056_d	F	Brazil_Jabuticabeira2_2000BP	Posth et al. (24)
I9054_d	F	Brazil_Jabuticabeira2_2000BP	Posth et al. (24)
I9055_d	F	Brazil_Jabuticabeira2_2000BP	Posth et al. (24)
CP29	F	Peru_Cuncaicha_9000BP	Posth et al. (24)
CP8	M	Peru_Cuncaicha_4200BP	Posth et al. (24)
Darra.I.Kur_d	M	Afghanistan_DarraIKur_MBA	Narasimhan et al. (11)
I4160	F	Tajikistan_BA_DashtiKozy	Narasimhan et al. (11)
I4634	F	Turkmenistan_C_Parkhai	Narasimhan et al. (11)
I4635	F	Turkmenistan_C_Parkhai	Narasimhan et al. (11)
I4910	F	Tajikistan_C_Sarazm	Narasimhan et al. (11)
I5269	M	Russia_Afanasievo	Narasimhan et al. (11)
I5270	M	Russia_Afanasievo	Narasimhan et al. (11)
I5271	F	Russia_Afanasievo	Narasimhan et al. (11)
I5272	F	Russia_Afanasievo	Narasimhan et al. (11)
I5273	M	Russia_Afanasievo	Narasimhan et al. (11)
I5277	M	Russia_Afanasievo	Narasimhan et al. (11)
I5278	M	Russia_Afanasievo	Narasimhan et al. (11)
I5279	M	Russia_Afanasievo	Narasimhan et al. (11)
I4790	M	Kazakhstan_MLBA_OyDzhaylau	Narasimhan et al. (11)
I4794	M	Kazakhstan_MLBA2_Taldysay	Narasimhan et al. (11)
I5766	F	Russia_HG_Sosnoviy	Narasimhan et al. (11)
I5951	M	Vanuatu_2900BP	Lipson et al. (36)
mondal_BIR-08.SG	M	BIR.SG	Mondal et al. (37)
mondal_BIR-11.SG	M	BIR.SG	Mondal et al. (37)
mondal_BIR-12.SG	M	BIR.SG	Mondal et al. (37)
mondal_BR1-10.SG	M	UBR.SG	Mondal et al. (37)
mondal_BR1-12.SG	M	UBR.SG	Mondal et al. (37)
mondal_BR1-13.SG	M	UBR.SG	Mondal et al. (37)
mondal_IL-01.SG	M	ILA.SG	Mondal et al. (37)
mondal_IL-04.SG	M	ILA.SG	Mondal et al. (37)
mondal_IL-07.SG	M	ILA.SG	Mondal et al. (37)
mondal_PRBB-1.SG	M	BEN.SG	Mondal et al. (37)
mondal_PRBB-2.SG	M	PUN.SG	Mondal et al. (37)
mondal_RAI-11.SG	M	RAJ.SG	Mondal et al. (37)
mondal_RAI-12.SG	M	RAJ.SG	Mondal et al. (37)
mondal_RAI-13.SG	M	RAJ.SG	Mondal et al. (37)
mondal_RIA-12.SG	M	RIA.SG	Mondal et al. (37)
mondal_RIA-14.SG	M	RIA.SG	Mondal et al. (37)
mondal_RIA-19.SG	M	RIA.SG	Mondal et al. (37)
mondal_VV1-01.SG	M	VLR.SG	Mondal et al. (37)
mondal_VV1-03.SG	M	VLR.SG	Mondal et al. (37)
mondal_VV1-04.SG	M	VLR.SG	Mondal et al. (37)
mondal_JAR-27.SG	M	JAR.SG	Mondal et al. (37)
mondal_JAR-32.SG	M	JAR.SG	Mondal et al. (37)
mondal_JAR-54.SG	M	JAR.SG	Mondal et al. (37)
mondal_ONG-1.SG	M	ONG.SG	Mondal et al. (37)
mondal_ONG-12.SG	M	ONG.SG	Mondal et al. (37)
mondal_ONG-14.SG	M	ONG.SG	Mondal et al. (37)
I5396	M	Pakistan_IA_Katelai	Narasimhan et al. (11)
I5397	F	Pakistan_IA_Katelai	Narasimhan et al. (11)
I5398	F	Pakistan_IA_Katelai	Narasimhan et al. (11)
I5400	M	Pakistan_IA_Loebanr	Narasimhan et al. (11)
I5957_published	M	Ukraine_N	Mathieson et al. (38)
I6047	M	Russia_LBA_Priobrazhenka	Narasimhan et al. (11)
I6133_published	F	Ukraine_N	Mathieson et al. (38)
I4245	M	Iberia_BellBeaker	Olalde et al. (39)
I4349	M	Iran_C_HajjiFiruz	Narasimhan et al. (11)
I3453	F	Kazakhstan_LBA_Tasbas_lc	Narasimhan et al. (11)
I6195	F	Pakistan_IA_Udegram	Narasimhan et al. (11)
I6548	M	Pakistan_IA_Barikot	Narasimhan et al. (11)
I1368	F	Vanuatu_2900BP	Lipson et al. (36)
I1369	F	Vanuatu_2900BP	Lipson et al. (36)
I1370	F	Vanuatu_2900BP	Lipson et al. (36)
I6545	F	Pakistan_IA_Barikot	Narasimhan et al. (11)
I6546	F	Pakistan_IA_Barikot	Narasimhan et al. (11)
I6549	M	Pakistan_H_Butkara	Narasimhan et al. (11)
I6550	M	Pakistan_H_Butkara	Narasimhan et al. (11)
I6551	F	Pakistan_H_Butkara	Narasimhan et al. (11)
I6553	M	Pakistan_IA_Loebanr	Narasimhan et al. (11)
I6556	F	Pakistan_IA_Loebanr	Narasimhan et al. (11)
I6557	F	Pakistan_IA_Arkotkila	Narasimhan et al. (11)
I4241	M	Iran_C_HajjiFiruz	Narasimhan et al. (11)
I4243	F	Iran_BA_HajjiFiruz	Narasimhan et al. (11)
I3718	M	Ukraine_N	Mathieson et al. (38)
I3387	M	Russia_Afanasievo	Narasimhan et al. (11)
I2718	F	USA_NM_Chaco	Kennett et al. (40)
I2719	M	USA_NM_Chaco	Kennett et al. (40)
I2717	F	USA_NM_Chaco	Kennett et al. (40)
I6669	F	Turkmenistan_C_Parkhai	Narasimhan et al. (11)
I6671	F	Turkmenistan_EBA_Parkhai	Narasimhan et al. (11)
I6668	F	Turkmenistan_LBA_Parkhai	Narasimhan et al. (11)
I6674	F	Turkmenistan_Parkhai_MBA	Narasimhan et al. (11)
I6675	M	Turkmenistan_LBA_Sumbar	Narasimhan et al. (11)
I6048	F	Russia_MLBA_Priobrazhenka	Narasimhan et al. (11)
Sunghir1.SG	M	Russia_Sunghir	Sikora et al. (41)
Sunghir2.SG	M	Russia_Sunghir	Sikora et al. (41)
Sunghir3.SG	M	Russia_Sunghir	Sikora et al. (41)
I0982	F	Russia_MLBA_Sintashta	Narasimhan et al. (11)
I6198	F	Pakistan_IA_Udegram	Narasimhan et al. (11)
I6893	F	Pakistan_H_SaiduSharif	Narasimhan et al. (11)
I6888	F	Pakistan_IA_Aligrama2	Narasimhan et al. (11)
I6901	F	Pakistan_IA_Udegram	Narasimhan et al. (11)
I6896	F	Pakistan_H_SaiduSharif	Narasimhan et al. (11)
I6890	F	Pakistan_H_Barikot	Narasimhan et al. (11)
I6891	M	Pakistan_H_SaiduSharif	Narasimhan et al. (11)
I6889	M	Pakistan_H_Barikot	Narasimhan et al. (11)
I1805	M	Pakistan_Medieval_Singoor	Narasimhan et al. (11)
I1808	M	Pakistan_Medieval_Parwak	Narasimhan et al. (11)
I1944	F	Iran_GanjDareh_N	Narasimhan et al. (11)
I1945	M	Iran_GanjDareh_N	Narasimhan et al. (11)
I5319	M	USA_AK_Ancient_Athabaskan_1100BP	Flegontov et al. (12)
I5320	M	USA_AK_Ancient_Athabaskan_1100BP	Flegontov et al. (12)
I5321	F	USA_AK_Ancient_Athabaskan_1100BP	Flegontov et al. (12)
I0937	F	Russia_MLBA_Sintashta	Narasimhan et al. (11)
I0938	F	Russia_MLBA_Sintashta	Narasimhan et al. (11)
I0945	F	Russia_Petrovka	Narasimhan et al. (11)
I0946	F	Russia_Petrovka	Narasimhan et al. (11)
I1525	F	Russia_OldBeringSea_Uelen	Flegontov et al. (12)
I1526	M	Russia_UstBelaya_Angara	Flegontov et al. (12)
I0431	F	Russia_Srubnaya_published	Narasimhan et al. (11)
I7333	F	Russia_OldBeringSea_Ekven	Flegontov et al. (12)
I7341	M	Russia_OldBeringSea_Ekven	Flegontov et al. (12)
I7347	F	Russia_OldBeringSea_Ekven	Flegontov et al. (12)
I7670	M	Russia_MLBA_Potapovka	Narasimhan et al. (11)
I7757	F	Russia_OldBeringSea_Uelen	Flegontov et al. (12)
I7759	M	Russia_UstBelaya_Angara	Flegontov et al. (12)
I7779	M	Russia_UstBelaya_Angara	Flegontov et al. (12)
I7781	F	Russia_Medieval_UstBelaya_Angara	Flegontov et al. (12)
USR1.SG	F	USA_Ancient_Beringian.SG	Moreno-Mayar et al. (42)
USR2.SG	F	USA_Ancient_Beringian.SG	Moreno-Mayar et al. (42)
LHA001	F	Tonga_650BP	Posth et al. (24)
MAL001	F	Vanuatu_2200BP	Posth et al. (24)
TAP002	M	French_Polynesia_150BP	Posth et al. (24)
TAP003	M	French_Polynesia_150BP	Posth et al. (24)
TAP004	M	French_Polynesia_150BP	Posth et al. (24)
TON001	F	Tonga_2500BP	Posth et al. (24)
TON002	M	Tonga_2500BP	Posth et al. (24)
Popovo2	M	Russia_Popovo_HG	Mittnik et al. (43)
UzOO77	F	Russia_EHG	Mittnik et al. (43)
I8974	F	Thailand_BA	Lipson et al. (10)
I2947	F	Vietnam_N	Lipson et al. (10)
I2948	M	Vietnam_BA	Lipson et al. (10)
I4458	F	Thailand_BA	Lipson et al. (10)
I10110	F	Kazakhstan_MLBA_Fedorovo_Shoindykol	Narasimhan et al. (11)
I10111	M	Kazakhstan_MLBA_Fedorovo_Shoindykol	Narasimhan et al. (11)
I10112	M	Kazakhstan_MLBA_Fedorovo_Shoendykol	Narasimhan et al. (11)
I11462	M	Iran_BA1_ShahrISokhta	Narasimhan et al. (11)
I11474	M	Iran_BA1_ShahrISokhta	Narasimhan et al. (11)
I11476	F	Iran_BA1_ShahrISokhta	Narasimhan et al. (11)
I4785	M	Kazakhstan_MLBA_Myrzhyk_lc	Narasimhan et al. (11)
I7714	F	Pakistan_H_Barikot	Narasimhan et al. (11)
I7715	M	Pakistan_Medieval_Barikot2	Narasimhan et al. (11)
I7716	M	Pakistan_Medieval_RajaGira	Narasimhan et al. (11)
I8193	F	Pakistan_IA_Gogdara	Narasimhan et al. (11)
I8194	M	Pakistan_IA_Gogdara	Narasimhan et al. (11)
I8348	F	Argentina_LagunaChica_6800BP	Posth et al. (24)
I8349	F	Argentina_LagunaChica_6800BP	Posth et al. (24)
I8503	F	Turkmenistan_C_Geoksyur	Narasimhan et al. (11)
I8504	M	Turkmenistan_C_Geoksyur	Narasimhan et al. (11)
I8505	M	Turkmenistan_C_Geoksyur	Narasimhan et al. (11)
I8506	M	Uzbekistan_BA_Kokcha	Narasimhan et al. (11)
I8507	M	Uzbekistan_BA_Kokcha	Narasimhan et al. (11)
I8508	U	Uzbekistan_ZamanBaba_N	Narasimhan et al. (11)
I8570	M	Iberia_BA	Olalde et al. (44)
I4290	F	Tajikistan_C_Sarazm	Narasimhan et al. (11)
I7238	F	Myanmar_LN_BA_lc	Lipson et al. (36)
I8218	F	Pakistan_H_Aligrama	Narasimhan et al. (11)
I8220	M	Pakistan_H_Aligrama	Narasimhan et al. (11)
I8245	M	Pakistan_H_Aligrama	Narasimhan et al. (11)
I8246_published	M	Pakistan_IA_Aligrama2	Narasimhan et al. (11)
DA100.SG	M	Kyrgyzstan_TianShanHun.SG	Damgaard et al. (45)
DA101.SG	M	Kyrgyzstan_TianShanHun.SG	Damgaard et al. (45)
DA104.SG	F	Kyrgyzstan_TianShanHun.SG	Damgaard et al. (45)
DA106.SG	M	Kyrgyzstan_Medieval_Nomad.SG	Damgaard et al. (45)
DA10.SG	F	Kazakhstan_CentralSaka.SG	Damgaard et al. (45)
DA116.SG	F	Kyrgyzstan_Medieval_Nomad.SG	Damgaard et al. (45)
DA117.SG	M	Kyrgyzstan_Nomad_modern.SG	Damgaard et al. (45)
DA118.SG	F	Kyrgyzstan_Medieval_Nomad.SG	Damgaard et al. (45)
DA11.SG	F	Kazakhstan_CentralSaka.SG	Damgaard et al. (45)
DA121.SG	F	Kazakhstan_Kangju.SG	Damgaard et al. (45)
DA123.SG	F	Kazakhstan_Kangju.SG	Damgaard et al. (45)
DA124.SG	M	Kazakhstan_Medieval_Nomad.SG	Damgaard et al. (45)
DA125.SG	M	Kazakhstan_Kangju.SG	Damgaard et al. (45)
DA126.SG	M	Kazakhstan_Medieval_Nomad.SG	Damgaard et al. (45)
DA127.SG	M	Kazakhstan_OutTianShanHun.SG	Damgaard et al. (45)
DA128.SG	F	Kazakhstan_Medieval_Nomad.SG	Damgaard et al. (45)
DA129.SG	M	Kazakhstan_Nomad_IA.SG	Damgaard et al. (45)
DA130.SG	M	Kazakhstan_TianShanSaka.SG	Damgaard et al. (45)
DA134.SG	M	Russia_Sarmatian.SG	Damgaard et al. (45)
DA139.SG	F	Russia_Sarmatian.SG	Damgaard et al. (45)
DA13.SG	M	Kazakhstan_CentralSaka.SG	Damgaard et al. (45)
DA141.SG	M	Russia_Sarmatian.SG	Damgaard et al. (45)
DA142.SG	M	Russia_Medieval_Nomad.SG	Damgaard et al. (45)
DA146.SG	F	Russia_Alan.SG	Damgaard et al. (45)
DA160.SG	F	Russia_Alan.SG	Damgaard et al. (45)
DA162.SG	M	Russia_Alan.SG	Damgaard et al. (45)
DA177.SG	F	Kazakhstan_Nomad_HP.SG	Damgaard et al. (45)
DA179.SG	M	Kazakhstan_Kipchak1.SG	Damgaard et al. (45)
DA17.SG	M	Kazakhstan_OutCentralSaka.SG	Damgaard et al. (45)
DA188.SG	M	Russia_SaltovoMayaki.SG	Damgaard et al. (45)
DA189.SG	M	Russia_SaltovoMayaki.SG	Damgaard et al. (45)
DA18.SG	F	Kazakhstan_Nomad_IA.SG	Damgaard et al. (45)
DA190.SG	M	Russia_SaltovoMayaki.SG	Damgaard et al. (45)
DA19.SG	M	Kazakhstan_OutCentralSaka.SG	Damgaard et al. (45)
DA201.SG	F	Kazakhstan_Wusun.SG	Damgaard et al. (45)
DA202.SG	F	Kazakhstan_Sarmatian.SG	Damgaard et al. (45)
DA203.SG	M	Kazakhstan_Karakhanid.SG	Damgaard et al. (45)
DA204.SG	M	Kazakhstan_Karakhanid.SG	Damgaard et al. (45)
DA205.SG	F	Kazakhstan_Karakhanid.SG	Damgaard et al. (45)
DA207.SG	M	Kazakhstan_His.SG	Damgaard et al. (45)
DA208.SG	M	Kazakhstan_His.SG	Damgaard et al. (45)
DA20.SG	M	Kazakhstan_Nomad_Hun_Sarmatian.SG	Damgaard et al. (45)
DA220.SG	M	Kazakhstan_Wusun.SG	Damgaard et al. (45)
DA221.SG	M	Kazakhstan_Nomad_IA.SG	Damgaard et al. (45)
DA222.SG	M	Kazakhstan_Karluk.SG	Damgaard et al. (45)
DA223.SG	M	Kazakhstan_Wusun.SG	Damgaard et al. (45)
DA224.SG	M	Kazakhstan_OutTurk.SG	Damgaard et al. (45)
DA228.SG	M	Kazakhstan_Turk.SG	Damgaard et al. (45)
DA230.SG	M	Kazakhstan_Karluk.SG	Damgaard et al. (45)
DA231.SG	F	Kazakhstan_Andronovo.SG	Damgaard et al. (45)
DA23.SG	M	Kazakhstan_Kipchak2.SG	Damgaard et al. (45)
DA26.SG	F	Kazakhstan_Sarmatian.SG	Damgaard et al. (45)
DA27.SG	M	Kazakhstan_Nomad_Hun_Sarmatian.SG	Damgaard et al. (45)
DA28.SG	M	Kazakhstan_GoldenHordeAsian.SG	Damgaard et al. (45)
DA29.SG	M	Kazakhstan_GoldenHordeEuro.SG	Damgaard et al. (45)
DA2.SG	M	Russia_Tagar.SG	Damgaard et al. (45)
DA30.SG	M	Kazakhstan_Sarmatian.SG	Damgaard et al. (45)
DA343.SG	U	Russia_UstIda_EBA.SG	Damgaard et al. (45)
DA353.SG	U	Russia_UstIda_EBA.SG	Damgaard et al. (45)
DA356.SG	U	Russia_UstIda_EBA.SG	Damgaard et al. (45)
DA38.SG	F	Mongolia_XiongNu_WE.SG	Damgaard et al. (45)
DA39.SG	M	Mongolia_XiongNu.SG	Damgaard et al. (45)
DA3.SG	F	Russia_Tagar.SG	Damgaard et al. (45)
DA41.SG	M	Mongolia_XiongNu_WE.SG	Damgaard et al. (45)
DA43.SG	M	Mongolia_XiongNu.SG	Damgaard et al. (45)
DA45.SG	M	Mongolia_XiongNu.SG	Damgaard et al. (45)
DA47.SG	M	Kyrgyzstan_TianShanSaka.SG	Damgaard et al. (45)
DA48.SG	M	Kyrgyzstan_TianShanSaka.SG	Damgaard et al. (45)
DA49.SG	M	Kyrgyzstan_TianShanSaka.SG	Damgaard et al. (45)
DA4.SG	M	Russia_Tagar.SG	Damgaard et al. (45)
DA56.SG	M	Kyrgyzstan_OutTianShanSaka.SG	Damgaard et al. (45)
DA86.SG	M	Kyrgyzstan_Turk.SG	Damgaard et al. (45)
DA87.SG	M	Kazakhstan_Kimak.SG	Damgaard et al. (45)
DA89.SG	M	Kazakhstan_Turk.SG	Damgaard et al. (45)
DA95.SG	M	Kazakhstan_Nomad_HP.SG	Damgaard et al. (45)
Altais1.DG	U	Altaian.DG	Damgaard et al. (45)
Altais2.DG	U	Altaian.DG	Damgaard et al. (45)
Bashkirs1.DG	U	Bashkir.DG	Damgaard et al. (45)
Bashkirs2.DG	U	Bashkir.DG	Damgaard et al. (45)
Bashkirs3.DG	U	Bashkir.DG	Damgaard et al. (45)
BOT14.SG	M	Kazakhstan_Eneolithic_Botai	Damgaard et al. (45)
BOT15.SG	M	Kazakhstan_Botai.SG	Damgaard et al. (45)
BOT2016.SG	F	Kazakhstan_Eneolithic_Botai	Damgaard et al. (45)
Buryats1.DG	U	Buryat.DG	Damgaard et al. (45)
Buryats2.DG	U	Buryat.DG	Damgaard et al. (45)
DA245.SG	M	Russia_Shamanka_Eneolithic.SG	Damgaard et al. (45)
DA246.SG	F	Russia_Shamanka_Eneolithic.SG	Damgaard et al. (45)
DA247.SG	M	Russia_Shamanka_Eneolithic.SG	Damgaard et al. (45)
DA334.SG	M	Russia_Shamanka_EBA.SG	Damgaard et al. (45)
DA335.SG	M	Russia_Shamanka_EBA.SG	Damgaard et al. (45)
DA336.SG	M	Russia_Shamanka_EBA.SG	Damgaard et al. (45)
DA340.SG	F	Russia_Lokomotiv_Eneolithic.SG	Damgaard et al. (45)
DA341.SG	F	Russia_Lokomotiv_Eneolithic.SG	Damgaard et al. (45)
DA342.SG	F	Russia_UstIda_LN.SG	Damgaard et al. (45)
DA344.SG	F	Russia_UstIda_LN.SG	Damgaard et al. (45)
DA345.SG	M	Russia_UstIda_LN.SG	Damgaard et al. (45)
DA354.SG	M	Russia_Kurma_EBA_o.SG	Damgaard et al. (45)
DA357.SG	M	Russia_Lokomotiv_Eneolithic.SG	Damgaard et al. (45)
DA358.SG	F	Russia_Kurma_EBA.SG	Damgaard et al. (45)
DA360.SG	F	Russia_Kurma_EBA.SG	Damgaard et al. (45)
DA380_final.SG	F	Turkmenistan_C_Namazga.SG	Damgaard et al. (45)
DA381_final.SG	M	Turkmenistan_C_Namazga.SG	Damgaard et al. (45)
DA382_final.SG	M	Turkmenistan_IA.SG	Damgaard et al. (45)
Dungan1.DG	U	Dungan.DG	Damgaard et al. (45)
Dungan2.DG	U	Dungan.DG	Damgaard et al. (45)
EBA1.SG	F	Kazakhstan_CentralSteppe_EMBA.SG	Damgaard et al. (45)
EBA2.SG	F	Kazakhstan_CentralSteppe_EMBA.SG	Damgaard et al. (45)
Hazaras1.DG	U	Hazara.DG	Damgaard et al. (45)
IrtyshBarabinskTatars1.DG	U	Tatar_Irtysh_Barabinsk.DG	Damgaard et al. (45)
IrtyshBarabinskTatars2.DG	U	Tatar_Irtysh_Barabinsk.DG	Damgaard et al. (45)
Kalmyks1.DG	U	Kalmyk.DG	Damgaard et al. (45)
Kalmyks2.DG	U	Kalmyk.DG	Damgaard et al. (45)
Karakalpaks1.DG	U	Karakalpak.DG	Damgaard et al. (45)
Karakalpaks2.DG	U	Karakalpak.DG	Damgaard et al. (45)
Karakalpaks3.DG	U	Karakalpak.DG	Damgaard et al. (45)
Kazakhs2.DG	U	Kazakh.DG	Damgaard et al. (45)
Kazakhs3.DG	U	Kazakh.DG	Damgaard et al. (45)
RISE515.SG	F	Russia_BA_Okunevo.SG	Damgaard et al. (45)
RISE516.SG	F	Russia_BA_Okunevo.SG	Damgaard et al. (45)
RISE662.SG	M	Russia_BA_Okunevo.SG	Damgaard et al. (45)
RISE664.SG	M	Russia_BA_Okunevo.SG	Damgaard et al. (45)
RISE667.SG	F	Russia_BA_Okunevo.SG	Damgaard et al. (45)
RISE670.SG	M	Russia_BA_Okunevo.SG	Damgaard et al. (45)
RISE671.SG	F	Russia_BA_Okunevo.SG	Damgaard et al. (45)
RISE672.SG	M	Russia_BA_Okunevo.SG	Damgaard et al. (45)
RISE673.SG	M	Russia_BA_Okunevo.SG	Damgaard et al. (45)
RISE674.SG	M	Russia_BA_Okunevo.SG	Damgaard et al. (45)
RISE675.SG	M	Russia_BA_Okunevo.SG	Damgaard et al. (45)
RISE677.SG	F	Russia_BA_Okunevo.SG	Damgaard et al. (45)
RISE680.SG	F	Russia_BA_Okunevo.SG	Damgaard et al. (45)
RISE681.SG	F	Russia_BA_Okunevo.SG	Damgaard et al. (45)
RISE683.SG	M	Russia_BA_Okunevo.SG	Damgaard et al. (45)
RISE684.SG	F	Russia_BA_Okunevo.SG	Damgaard et al. (45)
RISE685.SG	F	Russia_BA_Okunevo.SG	Damgaard et al. (45)
RISE718.SG	M	Russia_BA_Okunevo.SG	Damgaard et al. (45)
RISE719.SG	M	Russia_BA_Okunevo.SG	Damgaard et al. (45)
Sidelkino.SG	F	Russia_Sidelkino_HG.SG	Damgaard et al. (45)
Tajiks1.DG	U	Tajik.DG	Damgaard et al. (45)
Teleuts1.DG	U	Teleut.DG	Damgaard et al. (45)
Teleuts2.DG	U	Teleut.DG	Damgaard et al. (45)
TomskTatars1.DG	U	Tatar_Tomsk.DG	Damgaard et al. (45)
TomskTatars2.DG	U	Tatar_Tomsk.DG	Damgaard et al. (45)
Turkmens1.DG	U	Turkmen.DG	Damgaard et al. (45)
Turkmens2.DG	U	Turkmen.DG	Damgaard et al. (45)
Uyghurs1.DG	U	Uyghur.DG	Damgaard et al. (45)
Uyghurs2.DG	U	Uyghur.DG	Damgaard et al. (45)
Uyghurs3.DG	U	Uyghur.DG	Damgaard et al. (45)
Uzbeks1.DG	U	Uzbek.DG	Damgaard et al. (45)
Uzbeks2.DG	U	Uzbek.DG	Damgaard et al. (45)
Uzbeks3.DG	U	Uzbek.DG	Damgaard et al. (45)
VolgaTatars1.DG	U	Tatar_Volga.DG	Damgaard et al. (45)
VolgaTatars2.DG	U	Tatar_Volga.DG	Damgaard et al. (45)
Yamnaya.SG	F	Kazakhstan_EBA_Yamnaya.SG	Damgaard et al. (45)
Ker1.SG	M	Crimea_Pantikapaion.SG	Veeramah et al. (46)
Pr10.SG	M	Russia_Early_Sarmatian.SG	Veeramah et al. (46)
Pr4.SG	M	Russia_Early_Sarmatian.SG	Flegontov et al. (12)
I10427_published	M	Canada_MDorset_published	Narasimhan et al. (11)
I11028	M	Uzbekistan_Bustan_Eneolithic	Narasimhan et al. (11)
I10551	M	Tajikistan_BA_Farkhor_lc	Narasimhan et al. (11)
I10565	F	Russia_Afanasievo	Narasimhan et al. (11)
I10564	F	Russia_Afanasievo	Narasimhan et al. (11)
CUN008	M	Peru_Cuncaicha_3300BP	Posth et al. (24)
LAR001	F	Brazil_Laranjal_6700BP	Posth et al. (24)
LAR002	M	Brazil_Laranjal_6700BP	Posth et al. (24)
MOS001	F	Brazil_Moraes_5800BP	Posth et al. (24)
523a.SG	M	Alaskan_Athabskan.SG	Scheib et al. (47)
Ala1.SG	F	San_Francisco_May.SG	Scheib et al. (47)
CH-01.SG	F	Mainland_Chumash_lc.SG	Scheib et al. (47)
CK-10.SG	F	ASO.SG	Scheib et al. (47)
CK-13.SG	F	ASO.SG	Scheib et al. (47)
CR-01.SG	F	Island_Chumash_SanCruz.SG	Scheib et al. (47)
CT-01.SG	M	LSCI.SG	Scheib et al. (47)
CT-02.SG	F	LSCI.SG	Scheib et al. (47)
LU-06.SG	F	ASO.SG	Scheib et al. (47)
MX-01.SG	M	Baja_Mexico.SG	Scheib et al. (47)
NC.SG	M	Mainland_Chumash_NewCuyama.SG	Scheib et al. (47)
PS-04.SG	F	Mainland_Chumash_lc.SG	Scheib et al. (47)
PS-09.SG	M	Mainland_Chumash_lc.SG	Scheib et al. (47)
SC-01.SG	F	LSCI.SG	Scheib et al. (47)
SM-01.SG	M	Island_Chumash_SanMiguel.SG	Scheib et al. (47)
SM-02.SG	F	Island_Chumash_SanMiguel.SG	Scheib et al. (47)
SN-04.SG	M	USA_CA_Early_SanNicolas.SG	Scheib et al. (47)
SN-17.SG	M	USA_CA_Early_SanNicolas.SG	Scheib et al. (47)
SN-20.SG	M	USA_CA_Early_SanNicolas.SG	Scheib et al. (47)
US-14.SG	M	Colonist.SG	Scheib et al. (47)
I11501	F	Kazakhstan_Kumsay_EBA	Narasimhan et al. (11)
I11112	M	Russia_Afanasievo	Narasimhan et al. (11)
I11527	M	Kyrgyzstan_BA_Aygirdjal	Narasimhan et al. (11)
I11526	M	Kyrgyzstan_BA_Aygirdjal	Narasimhan et al. (11)
I11531	F	Kazakhstan_Kumsay_EBA	Narasimhan et al. (11)
I11752	F	Russia_Afanasievo	Narasimhan et al. (11)
I11732	F	Kazakhstan_Kumsay_EBA	Narasimhan et al. (11)
I11735	M	Kazakhstan_Mereke_MBA	Narasimhan et al. (11)
I11736	F	Kazakhstan_Mereke_MBA	Narasimhan et al. (11)
I11737	M	Kazakhstan_Mereke_MBA	Narasimhan et al. (11)
IPK12.SG	F	Chile_WesternArchipelago_Kaweskar_800BP.SG	de la Fuente et al. (48)
IPK13a.SG	M	Chile_WesternArchipelago_Kaweskar_800BP.SG	de la Fuente et al. (48)
IPY08b.SG	M	Chile_Yamana_BeagleChannel_800BP.SG	de la Fuente et al. (48)
Anzick_realigned.SG	M	USA_Anzick_realigned.SG	Rasmussen et al. (18)
IK002.SG	F	Japan_Jomon_Ikawazu	McColl et al. (6); Gakuhari et al. (7)
In661.WGC	F	Indonesia_LN_BA_IA.WGC	McColl et al. (6)
In662.SG	M	Indonesia_LN_BA_IA.SG	McColl et al. (6)
JHF05.SG	F	Malaysia_Jehai_dup.JHM06.SG	McColl et al. (6)
JHM06.SG	M	Malaysia_Jehai.SG	McColl et al. (6)
La364.SG	M	Laos_LN_BA.SG	McColl et al. (6)
La368.SG	M	Laos_Hoabinhian.SG	McColl et al. (6)
La727.WGC	F	Laos_BA.WGC	McColl et al. (6)
La898.SG	M	Laos_Unknown.SG	McColl et al. (6)
Ma554.WGC	M	Malaysia_Historical.WGC	McColl et al. (6)
Ma555.SG	M	Malaysia_Historical.SG	McColl et al. (6)
Ma911.WGC	M	Malaysia_Hoabinhian.WGC	McColl et al. (6)
Ma912.SG	M	Malaysia_LN.SG	McColl et al. (6)
Phl534.WGC	F	Philippines_RedSlippedPottery.WGC	McColl et al. (6)
Th519.SG	M	Thailand_IA	McColl et al. (6)
Th521.SG	M	Thailand_IA	McColl et al. (6)
Vt719.SG	F	Vietnam_Historical.SG	McColl et al. (6)
Vt777.SG	F	Vietnam_LN.SG	McColl et al. (6)
Vt778.SG	M	Vietnam_LN.SG	McColl et al. (6)
Vt779.SG	F	Vietnam_BA_DongSonCulture.SG	McColl et al. (6)
Vt781.SG	F	Vietnam_BA_DongSonCulture.SG	McColl et al. (6)
Vt796.SG	F	Vietnam_BA_DongSonCulture.SG	McColl et al. (6)
Vt808.SG	F	Vietnam_BA_DongSonCulture.SG	McColl et al. (6)
Vt833.SG	F	Vietnam_LN.SG	McColl et al. (6)
Vt880.SG	F	Vietnam_LN_HaLongCulture.SG	McColl et al. (6)
chy001.SG	F	Russia_Late_Sarmatian.SG	Krzewińska et al. (49)
chy002.SG	M	Russia_Late_Sarmatian.SG	Krzewińska et al. (49)
kzb001.SG	F	Russia_Srubnaya_Alakul.SG	Krzewińska et al. (49)
kzb002.SG	M	Russia_Srubnaya_Alakul.SG	Krzewińska et al. (49)
kzb003.SG	M	Russia_Srubnaya_Alakul.SG	Krzewińska et al. (49)
scy006.WGC	M	Ukraine_Scythian.SG	Krzewińska et al. (49)
tem001.SG	F	Russia_Late_Sarmatian.SG	Krzewińska et al. (49)
IL2.SG	F	Peru_RioUncallane_1800BP.SG	Lindo et al. (50)
IL3.SG	F	Peru_RioUncallane_1800BP.SG	Lindo et al. (50)
IL4.SG	M	Peru_RioUncallane_1800BP.SG	Lindo et al. (50)
K1.SG	F	Peru_Kaillachuro_Unknown.SG	Lindo et al. (50)
SMP5.SG	M	Peru_SoroMikayaPatjxa_6800BP.SG	Lindo et al. (50)
19651.SG	F	Canada_BigBar_5700BP.SG	Moreno-Mayar et al. (51)
SA5832.SG	F	Chile_PuntaSantaAna_7300BP.SG	Moreno-Mayar et al. (51)
A460.SG	M	Chile_WesternArchipelago_Ayayema_4700BP.SG	Moreno-Mayar et al. (51)
Aconcagua.SG	M	Argentina_Aconcagua_Inca_500BP.SG	Moreno-Mayar et al. (51)
AHUR_2064.SG	M	USA_Nevada_SpiritCave_11000BP.SG	Moreno-Mayar et al. (51)
AHUR770c.SG	M	USA_Nevada_SpiritCave_11000BP.SG	Moreno-Mayar et al. (51)
Andaman.SG	M	Indian_GreatAndaman_100BP.SG	Moreno-Mayar et al. (51)
Lovelock1.SG	F	USA_Nevada_LovelockCave_1850BP.SG	Moreno-Mayar et al. (51)
Lovelock2.SG	F	USA_Nevada_LovelockCave_1850BP.SG	Moreno-Mayar et al. (51)
Lovelock3.SG	F	USA_Nevada_LovelockCave_600BP.SG	Moreno-Mayar et al. (51)
Lovelock4.SG	M	USA_Nevada_LovelockCave_1850BP.SG	Moreno-Mayar et al. (51)
Sumidouro4.SG	M	Brazil_Sumidouro_10100BP.SG	Moreno-Mayar et al. (51)
Sumidouro5.SG	M	Brazil_Sumidouro_10100BP.SG	Moreno-Mayar et al. (51)
Sumidouro6.SG	M	Brazil_Sumidouro_10100BP.SG	Moreno-Mayar et al. (51)
Sumidouro7.SG	M	Brazil_Sumidouro_10100BP.SG	Moreno-Mayar et al. (51)
Sumidouro8.SG	F	Brazil_Sumidouro_10100BP.SG	Moreno-Mayar et al. (51)
TrailCreek.SG	F	USA_Alaska_TrailCreek_9000BP.SG	Moreno-Mayar et al. (51)
ARS001.A0101	M	Mongolia_Khovsgol_LBA	Jeong et al. (52)
ARS002.B0101	F	Mongolia_Khovsgol_LBA	Jeong et al. (52)
ARS003.B0101	M	Mongolia_Khovsgol_LBA	Jeong et al. (52)
ARS004.A0101	M	Mongolia_Khovsgol_LBA	Jeong et al. (52)
ARS005.A0101	M	Mongolia_Khovsgol_LBA	Jeong et al. (52)
ARS006.A0101	F	Mongolia_Khovsgol_LBA	Jeong et al. (52)
ARS007.B0101	M	Mongolia_Khovsgol_LBA	Jeong et al. (52)
ARS008.A0101	M	Mongolia_Khovsgol_LBA	Jeong et al. (52)
ARS009.A0101	F	Mongolia_Khovsgol_LBA	Jeong et al. (52)
ARS011.A0101	M	Mongolia_Khovsgol_LBA	Jeong et al. (52)
ARS012.A0101	F	Mongolia_Khovsgol_LBA	Jeong et al. (52)
ARS013.A0101	F	Mongolia_Khovsgol_LBA	Jeong et al. (52)
ARS014.B0101	F	Mongolia_Khovsgol_LBA	Jeong et al. (52)
ARS015.A0101	M	Mongolia_Khovsgol_LBA	Jeong et al. (52)
ARS016.A0101	M	Mongolia_Khovsgol_LBA	Jeong et al. (52)
ARS017.A0101	F	Mongolia_Khovsgol_LBA	Jeong et al. (52)
ARS018.A0101	M	Mongolia_Khovsgol_LBA	Jeong et al. (52)
ARS024.A0101	F	Mongolia_Khovsgol_LBA	Jeong et al. (52)
ARS025.A0101	M	Mongolia_Khovsgol_LBA	Jeong et al. (52)
ARS026.A0101	M	Mongolia_Khovsgol_LBA	Jeong et al. (52)
I11974.SG	M	Chile_LosRieles_12000BP.SG	Posth et al. (24)
BOO001.A0101	F	Russia_Bolshoy	Lamnidis et al. (53)
BOO002.A0101	M	Russia_Bolshoy	Lamnidis et al. (53)
BOO003.A0101	F	Russia_Bolshoy	Lamnidis et al. (53)
BOO004.A0101	M	Russia_Bolshoy	Lamnidis et al. (53)
BOO005.A0101	F	Russia_Bolshoy	Lamnidis et al. (53)
BOO006.A0101	F	Russia_Bolshoy	Lamnidis et al. (53)
CHV001.A0101	F	Russia_Chalmny_Varre	Lamnidis et al. (53)
CHV002.A0101	M	Russia_Chalmny_Varre	Lamnidis et al. (53)
AY2001	F	Russia_Steppe_Maikop	Wang et al. (54)
AY2003	F	Russia_Steppe_Maikop	Wang et al. (54)
BU2001	M	Russia_North_Caucasus	Wang et al. (54)
GW1001	M	Russia_North_Caucasus	Wang et al. (54)
I1720	M	Russia_Caucasus_Maikop	Wang et al. (54)
I1722	F	Russia_Caucasus_Eneolithic	Wang et al. (54)
I1723	M	Russia_North_Caucasus	Wang et al. (54)
I2051	M	Russia_Caucasus_LBA_Dolmen	Wang et al. (54)
I2055	M	Russia_Caucasus_Eneolithic	Wang et al. (54)
I2056	M	Russia_Caucasus_Eneolithic	Wang et al. (54)
I6266	M	Russia_Caucasus_Maikop_Novosvobodnaya	Wang et al. (54)
I6267	F	Russia_Caucasus_Maikop_Novosvobodnaya	Wang et al. (54)
I6268	M	Russia_Caucasus_Maikop_Novosvobodnaya	Wang et al. (54)
KBD001	M	Russia_North_Caucasus_MBA	Wang et al. (54)
KDC001	M	Russia_North_Caucasus_MBA	Wang et al. (54)
KDC002	F	Russia_North_Caucasus_MBA	Wang et al. (54)
MK3003	F	Russia_Steppe_Catacomb	Wang et al. (54)
MK5004	M	Russia_Caucasus_LateMaikop	Wang et al. (54)
MK5008	M	Russia_Caucasus_LateMaikop	Wang et al. (54)
NV3001	M	Russia_Steppe_Lola	Wang et al. (54)
OSS001	F	Russia_Caucasus_Maikop	Wang et al. (54)
PG2001	M	Russia_Steppe_Eneolithic	Wang et al. (54)
PG2004	M	Russia_Steppe_Eneolithic	Wang et al. (54)
RK1001	M	Russia_Caucasus_EBA_Yamnaya	Wang et al. (54)
RK1007	F	Russia_Caucasus_EBA_Yamnaya	Wang et al. (54)
RK4001	M	Russia_Steppe_Catacomb	Wang et al. (54)
RK4002	M	Russia_Steppe_Catacomb	Wang et al. (54)
SA6001	F	Russia_Steppe_Maikop	Wang et al. (54)
SA6002	F	Russia_LateMaikop	Wang et al. (54)
SA6004	M	Russia_Steppe_Maikop	Wang et al. (54)
SA6010	M	Russia_Caucasus_EBA_Yamnaya	Wang et al. (54)
SIJ002	M	Russia_LateMaikop	Wang et al. (54)
SIJ003	F	Russia_LateMaikop	Wang et al. (54)
VEK006	F	Russia_Caucasus_KuraAraxes	Wang et al. (54)
VEK007	M	Russia_Caucasus_KuraAraxes	Wang et al. (54)
VJ1001	F	Russia_Steppe_Eneolithic	Wang et al. (54)
ZO2002	F	Russia_Caucasus_EBA_Yamnaya	Wang et al. (54)
shukaKaa.SG	M	USA_AK_Prehistoric.SG	Lindo et al. (55)
Kolyma_River.SG	M	Kolyma_M.SG	Sikora et al. (56)
M0831.SG	F	Magadan_BA.SG	Sikora et al. (56)
M9984.SG	F	Magadan_BA.SG	Sikora et al. (56)
NEO229.SG	F	UstBelaya_N.SG	Sikora et al. (56)
NEO230.SG	F	UstBelaya_EBA.SG	Sikora et al. (56)
NEO231.SG	F	UstBelaya_EBA.SG	Sikora et al. (56)
NEO232.SG	M	UstBelaya_EBA.SG	Sikora et al. (56)
NEO234.SG	F	Russia_Uelen_IA.SG	Sikora et al. (56)
NEO236.SG	F	DevilsCave_N.SG	Sikora et al. (56)
NEO238.SG	F	DevilsCave_N.SG	Sikora et al. (56)
NEO239.SG	M	DevilsCave_N.SG	Sikora et al. (56)
NEO241.SG	M	Ekven_IA.SG	Sikora et al. (56)
NEO242.SG	M	Ekven_IA.SG	Sikora et al. (56)
NEO243.SG	M	Ekven_IA.SG	Sikora et al. (56)
NEO298.SG	F	UstBelaya_EBA.SG	Sikora et al. (56)
NEO299.SG	F	UstBelaya_MED.SG	Sikora et al. (56)
Yana_old.SG	M	Yana_UP.SG	Sikora et al. (56)
Yana_old2.SG	M	Yana_UP.SG	Sikora et al. (56)
Yana_Young.SG	M	Yana_Medieval.SG	Sikora et al. (56)
I6113_published_d	F	India_Harappan_published	Shinde et al. (57)
I8219_published	F	Pakistan_IA_Aligrama2	Narasimhan et al. (11)
I11540_published	M	Kazakhstan_LIA_Georgievsky_published	Narasimhan et al. (11)
I11538_published	F	Kazakhstan_Chanchar_MBA_published	Narasimhan et al. (11)
I11542_published	F	Kazakhstan_LBA_Guruldek_published	Narasimhan et al. (11)
I11541_published	M	Kazakhstan_Georgievsky_MBA_published	Narasimhan et al. (11)
F004.SG	F	China_IA.SG	Ning et al. (58)
M010.SG	F	China_IA.SG	Ning et al. (58)
M012.SG	M	China_IA.SG	Ning et al. (58)
M15-1.SG	M	China_IA.SG	Ning et al. (58)
M15-2.SG	M	China_IA.SG	Ning et al. (58)
M4.SG	M	China_IA.SG	Ning et al. (58)
M8R1.SG	M	China_IA.SG	Ning et al. (58)
X3.SG	M	China_IA.SG	Ning et al. (58)
M819.SG	F	China_IA.SG	Ning et al. (58)
M820.SG	F	China_IA.SG	Ning et al. (58)
M827.SG	U	China_IA.SG	Ning et al. (58)
LS-13.SG	M	Russia_EarlySarmatian_SouthernUrals.SG	Järve et al. (59)
MJ-06.SG	F	Ukraine_EBA_Yamnaya.SG	Järve et al. (59)
MJ-08.SG	F	Ukraine_LateSrubnaya.SG	Järve et al. (59)
MJ-09.SG	F	Ukraine_BA_Catacomb.SG	Järve et al. (59)
MJ-12.SG	F	Ukraine_Cimmerians.SG	Järve et al. (59)
MJ-15.SG	M	Ukraine_IA_WesternScythian.SG	Järve et al. (59)
MJ-16.SG	M	Ukraine_IA_WesternScythian.SG	Järve et al. (59)
MJ-19.SG	F	Ukraine_Chernyakhiv.SG	Järve et al. (59)
MJ-33.SG	M	Ukraine_IA_WesternScythian.SG	Järve et al. (59)
MJ-37.SG	F	Ukraine_Chernyakhiv.SG	Järve et al. (59)
MJ-39.SG	M	Russia_EarlySarmatian_SouthernUrals.SG	Järve et al. (59)
MJ-40.SG	M	Russia_EasternScythian_SouthernUrals_o.SG	Järve et al. (59)
MJ-41.SG	F	Russia_EarlySarmatian_SouthernUrals.SG	Järve et al. (59)
MJ-42.SG	M	Russia_EasternScythian_SouthernUrals.SG	Järve et al. (59)
MJ-44.SG	F	Russia_MiddleSarmatian_SouthernUrals.SG	Järve et al. (59)
MJ-52.SG	M	Kazakhstan_CentralTasmola_o1.SG	Järve et al. (59)
MJ-53.SG	M	Kazakhstan_CentralTasmola_o2.SG	Järve et al. (59)
MJ-54.SG	F	Kazakhstan_EIA_Birlik.SG	Järve et al. (59)
I5884_published	M	Ukraine_EBA_published	Mathieson et al. (38)
I12472_published	M	Pakistan_MBA_LIA_published	Narasimhan et al. (11)
IPY10.SG	M	Chile_Yamana_BeagleChannel_800BP.SG	de la Fuente et al. (48)
91KLH11	F	WLR_BA	Ning et al. (3)
91KLH18	M	WLR_BA	Ning et al. (3)
91KLM2	M	WLR_BA_o	Ning et al. (3)
BLSM27S	F	WLR_MN	Ning et al. (3)
BLSM41	M	WLR_MN	Ning et al. (3)
BLSM45	F	WLR_MN	Ning et al. (3)
DCZM17IV	F	Upper_YR_IA	Ning et al. (3)
DCZ-M21II	M	Upper_YR_IA	Ning et al. (3)
DCZ-M22IV	F	Upper_YR_IA	Ning et al. (3)
DCZ-M6	F	Upper_YR_IA	Ning et al. (3)
EDM124	M	WLR_LN	Ning et al. (3)
EDM139	F	WLR_LN	Ning et al. (3)
EDM176	M	WLR_LN	Ning et al. (3)
HJTM107	M	YR_LN	Ning et al. (3)
HJTM109	M	YR_LN	Ning et al. (3)
HJTM115	F	YR_LBIA	Ning et al. (3)
HJTW13	M	YR_LBIA	Ning et al. (3)
HMF32	F	HMMH_MN	Ning et al. (3)
JCKM1-1	M	Upper_YR_LN	Ning et al. (3)
JXNTM23	F	YR_LBIA	Ning et al. (3)
JXNTM2	M	YR_LBIA	Ning et al. (3)
LGM41	M	YR_LBIA	Ning et al. (3)
LGM79	F	YR_LBIA	Ning et al. (3)
LJM14	M	Upper_YR_LN	Ning et al. (3)
LJM25	M	Upper_YR_LN	Ning et al. (3)
LJM2	F	Upper_YR_LN	Ning et al. (3)
LJM3	M	Upper_YR_LN	Ning et al. (3)
LJM4	F	Upper_YR_LN	Ning et al. (3)
LJM5	M	Upper_YR_LN	Ning et al. (3)
MGS-M6	M	AR_Xianbei_IA	Ning et al. (3)
MGS-M7L	M	AR_Xianbei_IA	Ning et al. (3)
MGS-M7R	M	AR_Xianbei_IA	Ning et al. (3)
MZGM10-1	M	Miaozigou_MN	Ning et al. (3)
MZGM16	M	Miaozigou_MN	Ning et al. (3)
MZGM25-2	F	Miaozigou_MN	Ning et al. (3)
PLTM310	F	YR_LN	Ning et al. (3)
PLTM311	M	YR_LN	Ning et al. (3)
PLTM312	M	YR_LN	Ning et al. (3)
PLTM313	F	YR_LN	Ning et al. (3)
SM-SGDLM27	M	Shimao_LN	Ning et al. (3)
SM-SGDLM6	M	Shimao_LN	Ning et al. (3)
SM-SGDLM7X	F	Shimao_LN	Ning et al. (3)
WD-WT1H16	M	YR_LN	Ning et al. (3)
WD-WT5M2	F	YR_LN	Ning et al. (3)
WGH35-1	F	YR_MN	Ning et al. (3)
WGM20	F	YR_MN	Ning et al. (3)
WGM35	F	YR_MN	Ning et al. (3)
WGM43	M	YR_MN	Ning et al. (3)
WGM70	F	YR_MN	Ning et al. (3)
WGM76S	F	YR_MN	Ning et al. (3)
WGM94	M	YR_MN	Ning et al. (3)
WQM4	F	AR_EN	Ning et al. (3)
XW-M1R18	M	YR_MN	Ning et al. (3)
ZLNR-1	M	AR_IA	Ning et al. (3)
ZLNR-2	F	AR_EN	Ning et al. (3)
L5692_d	M	Xitoucun	Yang et al. (4)
L5706_d	M	Xitoucun	Yang et al. (4)
SuogangB1_d	M	Suogang	Yang et al. (4)
SuogangB3_d	M	Suogang	Yang et al. (4)
L5696_d	M	Tanshishan	Yang et al. (4)
L5698_d	F	Tanshishan	Yang et al. (4)
L5701_d	M	Xitoucun	Yang et al. (4)
L5703_d	M	Xitoucun	Yang et al. (4)
L5704_d	M	Xitoucun	Yang et al. (4)
L7417_d	F	Tanshishan	Yang et al. (4)
L5694	M	Chuanyun	Yang et al. (4)
L5700	F	Xitoucun	Yang et al. (4)
L5705	F	Xitoucun	Yang et al. (4)
Qihe2_d	F	Qihe	Yang et al. (4)
Xiaogao	F	Xiaogao	Yang et al. (4)
XJS1309_M4	M	Xiaojingshan	Yang et al. (4)
XJS1309_M7	F	Xiaojingshan	Yang et al. (4)
XJS1311_M16	F	Xiaojingshan	Yang et al. (4)
Yumin	U	Yumin	Yang et al. (4)
BS	M	Boshan	Yang et al. (4)
LD1	M	Liangdao	Yang et al. (4)
LD2	F	Liangdao	Yang et al. (4)
Bianbian	M	Bianbian	Yang et al. (4)
I6221	M	Mongolia_Chalcolithic_1_Afanasievo	Wang et al. (4)
I6222	M	Mongolia_Chalcolithic_1_Afanasievo	Wang et al. (4)
I6224	M	Mongolia_EIA_4_Sagly	Wang et al. (4)
I6225	M	Mongolia_EIA_4_Sagly_brother_I6224	Wang et al. (4)
I6226	F	Mongolia_EIA_4_Sagly	Wang et al. (4)
I6228	M	Mongolia_EIA_7_Xiongnu	Wang et al. (4)
I6230	M	Mongolia_EIA_4_Sagly	Wang et al. (4)
I6231	M	Mongolia_EIA_4_Sagly	Wang et al. (4)
I6232	M	Mongolia_EIA_4_Sagly	Wang et al. (4)
I6233	M	Mongolia_EIA_4_Sagly	Wang et al. (4)
I6262	F	Mongolia_LBA_4_CenterWest	Wang et al. (4)
I6263	F	Mongolia_EIA_6_Pazyryk	Wang et al. (4)
I6264	F	Mongolia_LBA_4_CenterWest	Wang et al. (4)
I6368	F	Mongolia_EIA_1_SlabGrave_lc	Wang et al. (60)
I6349	M	Mongolia_EIA_1_SlabGrave	Wang et al. (4)
I6351	F	Mongolia_LBA_4_CenterWest	Wang et al. (4)
I6352	M	Mongolia_EIA_1_SlabGrave	Wang et al. (4)
I6353	M	Mongolia_EIA_1_SlabGrave	Wang et al. (4)
I6356	M	Mongolia_EIA_4_Sagly	Wang et al. (4)
I6357	F	Mongolia_EIA_1_SlabGrave	Wang et al. (4)
I6358	F	Mongolia_N_East	Wang et al. (4)
I6359	M	Mongolia_EIA_1_SlabGrave	Wang et al. (4)
I6361	F	Mongolia_EBA_1_Ulgii	Wang et al. (4)
I6362	F	Mongolia_LBA_5_CenterWest	Wang et al. (4)
I6364	F	Mongolia_EIA_2	Wang et al. (4)
I7026	M	Mongolia_EIA_4_Sagly_lc	Wang et al. (4)
I7028	F	Mongolia_EIA_4_Sagly_1or2d.rel.I12970	Wang et al. (4)
I7029	M	Mongolia_EIA_4_Sagly	Wang et al. (4)
I7023	F	Mongolia_EIA_4_Sagly	Wang et al. (4)
I7030	M	Mongolia_EIA_4_Sagly	Wang et al. (4)
I7021	M	Mongolia_N_East	Wang et al. (4)
I7032	F	Mongolia_EIA_1_SlabGrave	Wang et al. (4)
I7033	M	Mongolia_LBA_3_MongunTaiga	Wang et al. (4)
I7024	M	Mongolia_EIA_4_Sagly	Wang et al. (4)
I7027	M	Mongolia_EIA_4_Sagly	Wang et al. (4)
I7022	M	Mongolia_EIA_4_Sagly	Wang et al. (4)
I7039	M	Mongolia_LBA_4_CenterWest	Wang et al. (4)
I6347	F	Mongolia_LBA_4_CenterWest	Wang et al. (4)
I6363	M	Mongolia_LBA_3_MongunTaiga	Wang et al. (4)
I6365	M	Mongolia_EIA_1_SlabGrave	Wang et al. (4)
I6367	M	Mongolia_LBA_5_CenterWest	Wang et al. (4)
I6369	F	Mongolia_EIA_1_SlabGrave	Wang et al. (4)
I12976	M	Mongolia_LBA_3_MongunTaiga	Wang et al. (4)
I12969	M	Mongolia_EIA_1_SlabGrave	Wang et al. (4)
I12975	M	Mongolia_LBA_4_CenterWest	Wang et al. (4)
I12955	M	Mongolia_MBA_1_Munkhkhairkhan	Wang et al. (4)
I12960	M	Mongolia_LBA_2_Ulaanzukh	Wang et al. (4)
I12970	M	Mongolia_EIA_4_Sagly	Wang et al. (4)
I12971	F	Mongolia_EIA_1_SlabGrave	Wang et al. (4)
I12957	M	Mongolia_EBA_2_Chemurchek	Wang et al. (4)
I12977	M	Mongolia_EBA_1_Ulgii	Wang et al. (4)
I12972	M	Mongolia_LBA_2_Ulaanzukh	Wang et al. (4)
I12956	M	Mongolia_EIA_4_Sagly_lc	Wang et al. (4)
I12978	M	Mongolia_EBA_2_Chemurchek	Wang et al. (4)
I12973	M	Mongolia_BA	Wang et al. (4)
I12958	F	Mongolia_BA	Wang et al. (4)
I13174	M	Mongolia_LBA_1_MongunTaiga	Wang et al. (4)
I13173	M	Mongolia_MBA_2_Munkhkhairkhan	Wang et al. (4)
I13175	M	Mongolia_IA_Xianbei	Wang et al. (4)
I13180	F	Mongolia_EBA_1_Ulgii	Wang et al. (4)
I13179	F	Mongolia_N_North	Wang et al. (4)
I13178	F	Mongolia_EIA_1_SlabGrave	Wang et al. (4)
I11697	M	Mongolia_N_North	Wang et al. (4)
I11696	M	Mongolia_N_North	Wang et al. (4)
I13504	M	Mongolia_EIA_3	Wang et al. (4)
I13505	M	Mongolia_LBA_4_CenterWest	Wang et al. (4)
I13766	M	Mongolia_LBA_4_CenterWest	Wang et al. (4)
I13767	M	Mongolia_LBA_4_CenterWest	Wang et al. (4)
I14037	M	Mongolia_LBA_2_Ulaanzukh	Wang et al. (4)
I14194	F	Mongolia_EIA_8	Wang et al. (4)
I6348	M	Mongolia_MBA_1_Munkhkhairkhan	Wang et al. (4)
I11698	M	Mongolia_N_North	Wang et al. (4)
I13768	M	Mongolia_LBA_4_CenterWest	Wang et al. (4)
I13959	F	Mongolia_LBA_1_MongunTaiga_lc	Wang et al. (4)
I13957	M	Mongolia_Chalcolithic_2_Afanasievo	Wang et al. (4)
I13964	F	Mongolia_LBA_2_Ulaanzukh	Wang et al. (4)
I13965	F	Mongolia_EIA_5	Wang et al. (4)
I13963	F	Mongolia_EIA_1_SlabGrave	Wang et al. (4)
I1193	M	Boisman_MN	Wang et al. (4)
I1190	F	Boisman_MN	Wang et al. (4)
I1196	F	Boisman_MN	Wang et al. (4)
I1202	M	Yankovsky_IA	Wang et al. (4)
I3358	F	Russia_Heshui_Mohe_Early_Medieval	Wang et al. (4)
I3611	F	Taiwan_Hanben	Wang et al. (4)
I3612	M	Taiwan_Hanben	Wang et al. (4)
I6341	M	Japan_Jomon_Funadomari	Wang et al. (4)
I13883	M	Japan_Jomon_Rokutsu	Wang et al. (4)
I13884	F	Japan_Jomon_Rokutsu	Wang et al. (4)
I13885	F	Japan_Jomon_Rokutsu	Wang et al. (4)
I13882	F	Japan_Jomon_Rokutsu	Wang et al. (4)
I13886	M	Japan_Jomon_Rokutsu	Wang et al. (4)
I13887	M	Japan_Jomon_Rokutsu	Wang et al. (4)
I13721	F	Taiwan_Gongguan	Wang et al. (4)
I14000	F	Mongolia_N_North	Wang et al. (4)
I13722	M	Taiwan_Gongguan	Wang et al. (60)
I13698	M	Mongolia_N_North	Wang et al. (4)
18R34357_L001_S123	U	Wuzhuangguoliang	Wang et al. (4)
18R34358_S118	U	Wuzhuangguoliang	Wang et al. (4)
18R34360_L001_S120	U	Wuzhuangguoliang	Wang et al. (4)
cap06-18R21265	U	Wuzhuangguoliang	Wang et al. (4)
cap40-18R21262	U	Wuzhuangguoliang	Wang et al. (4)
cap42-18R21272_L001_S91	U	Wuzhuangguoliang	Wang et al. (4)
cap44-18R21266	U	Wuzhuangguoliang	Wang et al. (4)
cap45-18R21273_L001_S94	U	Wuzhuangguoliang	Wang et al. (4)
cap46-18R21271_L001_S95	U	Wuzhuangguoliang	Wang et al. (4)
cap47-18R21269_L001_S96	U	Wuzhuangguoliang	Wang et al. (4)
cap48-18R21270_L001_S97	U	Wuzhuangguoliang	Wang et al. (4)
ARG002.B0101	F	lateMed_Mongol	Jeong et al. (61)
GAN002.A0101	F	lateMed_Mongol	Jeong et al. (61)
KRN001.A0101	M	lateMed_Mongol	Jeong et al. (61)
SAN001.A0101	F	lateXiongnu	Jeong et al. (61)
TMI001.B0101	F	lateXiongnu_sarmatian	Jeong et al. (61)
TSI001.A0101	F	TSI001	Jeong et al. (61)
UGU002.B0101	M	lateMed_Mongol	Jeong et al. (61)
UGU003.A0101	F	lateMed_Mongol	Jeong et al. (61)
UGU004.A0101	F	lateXiongnu	Jeong et al. (61)
ULA001.A0101	M	lateMed_Khitan	Jeong et al. (61)
ULI002.B0101	M	earlyMed_Turk	Jeong et al. (61)
BOR001.A0101	F	Ulaanzuukh_SlabGrave	Jeong et al. (61)
BUR001.A0101	F	lateXiongnu_sarmatian	Jeong et al. (61)
CHN001.C0101	M	Chandman_IA	Jeong et al. (61)
DAR001.B0101	M	Ulaanzuukh_SlabGrave	Jeong et al. (61)
KUR001.B0101	F	Chemurchek_northAlai	Jeong et al. (61)
SOL001.A0101	F	lateXiongnu	Jeong et al. (61)
SOU001.A0101	F	eastMongolia_preBA	Jeong et al. (61)
ULI001.B0101	M	Altai_MLBA	Jeong et al. (61)
ULN003.A0101	F	Ulaanzuukh_SlabGrave	Jeong et al. (61)
ULN005.A0102	F	Ulaanzuukh_SlabGrave	Jeong et al. (61)
YAG001.B0101	M	Chemurchek_southAltai	Jeong et al. (61)
OLN002.A0101	F	earlyMed_Uigur	Jeong et al. (61)
ZAA001.A0101	F	earlyMed_Uigur	Jeong et al. (61)
BUL001.A0101	M	Ulaanzuukh_SlabGrave	Jeong et al. (61)
BUL002.A0101	M	Ulaanzuukh_SlabGrave	Jeong et al. (61)
DEL001.A0101	M	lateXiongnu	Jeong et al. (61)
JAG001.A0101	M	earlyXiongnu_rest	Jeong et al. (61)
NAI001.A0101	M	lateXiongnu_sarmatian	Jeong et al. (61)
SHA001.A0101	M	lateMed_Mongol	Jeong et al. (61)
SHG001.A0102	M	lateMed_Mongol	Jeong et al. (61)
SHT001.B0101	M	Afanasievo_Mongolia	Jeong et al. (61)
SHU002.A0101	M	SHU002	Jeong et al. (61)
SHT002.A0101	M	Afanasievo_Mongolia	Jeong et al. (61)
ULI003.A0101	F	Altai_MLBA	Jeong et al. (61)
ULN001.A0101	M	Ulaanzuukh_SlabGrave	Jeong et al. (61)
ARG001.B0101	M	lateMed_Mongol	Jeong et al. (61)
BUR002.B0101	M	lateXiongnu_sarmatian	Jeong et al. (61)
DAR002.B0101	F	lateMed_Mongol	Jeong et al. (61)
ERD001.B0101	F	lateMed_Mongol	Jeong et al. (61)
KHN001.A0101	M	lateMed_Mongol	Jeong et al. (61)
KHO001.A0101	M	lateMed_Mongol	Jeong et al. (61)
KUM001.B0101	F	Chemurchek_northAlai	Jeong et al. (61)
MRI001.A0101	M	lateMed_Mongol	Jeong et al. (61)
RAH001.B0101	F	lateMed_Mongol	Jeong et al. (61)
SBG001.A0201	M	Altai_MLBA	Jeong et al. (61)
TSA001.B0101	M	lateMed_Mongol	Jeong et al. (61)
ULN002.A0101	F	Ulaanzuukh_SlabGrave	Jeong et al. (61)
ULN004.B0101	F	lateXiongnu	Jeong et al. (61)
ULN009.A0101	F	Ulaanzuukh_SlabGrave	Jeong et al. (61)
ULN010.A0101	F	Ulaanzuukh_SlabGrave	Jeong et al. (61)
ULN011.A0101	M	lateMed_Mongol	Jeong et al. (61)
ZAM001.A0101	M	lateMed_Mongol	Jeong et al. (61)
ARG003.A0101	M	lateMed_Mongol	Jeong et al. (61)
AST001.A0101	F	earlyXiongnu_west	Jeong et al. (61)
ATS001.A0101	F	lateXiongnu_han	Jeong et al. (61)
BAM001.A0101	F	lateXiongnu_han	Jeong et al. (61)
BAU001.A0101	F	lateMed_Mongol	Jeong et al. (61)
BAY001.A0101	M	lateMed_Mongol	Jeong et al. (61)
BAZ001.A0101	F	lateMed_Mongol	Jeong et al. (61)
BRG001.D0101	F	lateMed_Mongol	Jeong et al. (61)
BRG002.B0101	F	lateMed_Mongol	Jeong et al. (61)
BRG004.A0101	M	lateMed_Mongol	Jeong et al. (61)
BRG005.B0101	M	lateMed_Mongol	Jeong et al. (61)
BRL001.B0101	F	lateMed_Mongol	Jeong et al. (61)
BRL002.A0101	F	lateXiongnu_sarmatian	Jeong et al. (61)
BRU001.A0101	M	lateXiongnu_han	Jeong et al. (61)
BTO001.A0101	M	lateXiongnu	Jeong et al. (61)
BUR003.A0101	M	lateXiongnu_sarmatian	Jeong et al. (61)
BUR004.A0101	F	lateXiongnu_sarmatian	Jeong et al. (61)
CHD001.B0101	F	lateMed_Mongol	Jeong et al. (61)
CHN003.A0101	M	Chandman_IA	Jeong et al. (61)
CHN004.A0101	F	Chandman_IA	Jeong et al. (61)
CHN010.A0101	M	lateXiongnu	Jeong et al. (61)
CHN014.A0101	F	lateMed_Mongol	Jeong et al. (61)
DAS001.A0101	M	lateMed_Mongol	Jeong et al. (61)
DEE001.A0101	F	lateMed_Mongol	Jeong et al. (61)
DOL001.B0101	F	lateXiongnu	Jeong et al. (61)
DUU001.B0101	F	lateXiongnu_sarmatian	Jeong et al. (61)
DUU002.A0101	M	lateMed_Mongol	Jeong et al. (61)
EME002.A0101	F	lateXiongnu	Jeong et al. (61)
GTO001.B0101	F	lateMed_Mongol	Jeong et al. (61)
GUN002.A0101	F	lateMed_Mongol	Jeong et al. (61)
HUD001.A0101	F	lateXiongnu_sarmatian	Jeong et al. (61)
IKU001.A0101	F	lateMed_Mongol	Jeong et al. (61)
JAA001.A0101	F	lateXiongnu	Jeong et al. (61)
KGK001.A0101	F	lateMed_Mongol	Jeong et al. (61)
KHI001.A0101	M	KHI001	Jeong et al. (61)
KHL001.A0101	F	lateMed_Mongol	Jeong et al. (61)
KHO006.A0101	M	lateXiongnu_han	Jeong et al. (61)
KHO007.A0101	M	lateXiongnu	Jeong et al. (61)
KHU001.A0101	M	KHU001	Jeong et al. (61)
KHV002.A0101	M	lateMed_Mongol	Jeong et al. (61)
KNN001.B0101	M	lateMed_Mongol	Jeong et al. (61)
KNU001.A0101	F	lateMed_Mongol	Jeong et al. (61)
KRN002.A0101	F	lateMed_Mongol	Jeong et al. (61)
MIT001.A0101	M	Ulaanzuukh_SlabGrave	Jeong et al. (61)
NAI002.A0101	M	lateXiongnu_sarmatian	Jeong et al. (61)
NOM001.B0101	M	earlyMed_Turk	Jeong et al. (61)
NRC001.A0101	F	lateMed_Mongol	Jeong et al. (61)
OLN001.A0101	F	earlyMed_Uigur	Jeong et al. (61)
OLN001.B0101	M	earlyMed_Uigur	Jeong et al. (61)
OLN004.A0101	F	earlyMed_Uigur	Jeong et al. (61)
OLN005.A0101	M	earlyMed_Uigur	Jeong et al. (61)
OLN007.A0101	M	OLN007	Jeong et al. (61)
OLN010.A0101	M	earlyMed_Uigur	Jeong et al. (61)
OLN011.A0101	M	earlyMed_Uigur	Jeong et al. (61)
OLN012.A0101	F	earlyMed_Uigur	Jeong et al. (61)
SHG002.A0101	M	lateMed_Mongol	Jeong et al. (61)
SHG003.A0101	M	lateMed_Mongol	Jeong et al. (61)
SHU001.A0101	M	Ulaanzuukh_SlabGrave	Jeong et al. (61)
SKT001.A0101	F	earlyXiongnu_west	Jeong et al. (61)
SKT002.A0101	M	earlyXiongnu_rest	Jeong et al. (61)
SKT003.A0101	F	earlyXiongnu_west	Jeong et al. (61)
SKT004.A0101	F	earlyXiongnu_rest	Jeong et al. (61)
SKT005.A0101	M	earlyXiongnu_rest	Jeong et al. (61)
SKT007.A0101	M	earlyXiongnu_SKT007	Jeong et al. (61)
SKT008.A0101	M	earlyXiongnu_west	Jeong et al. (61)
SKT009.A0101	M	earlyXiongnu_west	Jeong et al. (61)
SKT010.A0101	F	earlyXiongnu_west	Jeong et al. (61)
SKT012.A0101	M	earlyXiongnu_rest	Jeong et al. (61)
SON001.A0101	M	lateXiongnu_han	Jeong et al. (61)
TAH002.A0101	M	lateMed_Mongol	Jeong et al. (61)
TAK001.A0101	F	lateXiongnu	Jeong et al. (61)
TAV001.A0101	M	lateMed_Mongol	Jeong et al. (61)
TAV006.A0101	F	lateMed_Mongol	Jeong et al. (61)
TAV011.A0101	M	lateMed_Mongol	Jeong et al. (61)
TEV002.A0101	F	lateXiongnu	Jeong et al. (61)
TSA002.B0101	M	lateMed_Mongol	Jeong et al. (61)
TSA003.A0101	M	lateMed_Mongol	Jeong et al. (61)
TSA004.B0101	M	lateMed_Mongol	Jeong et al. (61)
TSA005.A0101	M	lateMed_Mongol	Jeong et al. (61)
TSA006.A0101	F	lateMed_Mongol	Jeong et al. (61)
TSA007.A0101	F	lateMed_Mongol	Jeong et al. (61)
TSB001.A0101	M	earlyMed_Turk	Jeong et al. (61)
TUH001.A0101	M	lateXiongnu_han	Jeong et al. (61)
TUH002.A0101	M	lateXiongnu_han	Jeong et al. (61)
TUK001.A0101	F	TUK001	Jeong et al. (61)
TUK002.A0101	M	lateXiongnu_han	Jeong et al. (61)
TUK003.A0101	F	lateXiongnu	Jeong et al. (61)
TUM001.A0101	M	TUM001	Jeong et al. (61)
UAA001.A0101	M	UAA001	Jeong et al. (61)
UGO001.A0101	F	lateMed_Mongol	Jeong et al. (61)
UGO002.A0101	M	lateMed_Mongol	Jeong et al. (61)
UGU001.A0101	M	earlyMed_Turk	Jeong et al. (61)
UGU005.A0101	M	lateXiongnu_sarmatian	Jeong et al. (61)
UGU006.A0101	M	lateXiongnu_sarmatian	Jeong et al. (61)
UGU010.A0101	M	lateXiongnu_sarmatian	Jeong et al. (61)
UGU011.A0101	F	lateXiongnu	Jeong et al. (61)
ULN006.A0101	F	Ulaanzuukh_SlabGrave	Jeong et al. (61)
ULN007.A0101	M	Ulaanzuukh_SlabGrave	Jeong et al. (61)
ULN015.A0101	F	Ulaanzuukh_SlabGrave	Jeong et al. (61)
UUS001.B0101	M	UUS001	Jeong et al. (61)
UUS002.A0101	M	lateMed_Mongol	Jeong et al. (61)
UVG001.A0101	F	lateXiongnu	Jeong et al. (61)
YUR001.A0101	M	YUR001	Jeong et al. (61)
ZAA002.A0101	M	earlyMed_Turk	Jeong et al. (61)
ZAA003.A0101	F	lateMed_Khitan	Jeong et al. (61)
ZAA004.A0101	M	earlyMed_Turk	Jeong et al. (61)
ZAA005.A0101	M	lateMed_Khitan	Jeong et al. (61)
ZAA007.A0101	F	earlyMed_Turk	Jeong et al. (61)
ZAM002.A0101	M	lateMed_Mongol	Jeong et al. (61)
ZAR002.A0101	F	lateMed_Mongol	Jeong et al. (61)
ZAY001.A0101	M	lateMed_Mongol	Jeong et al. (61)
IAG001.B0102	M	Chemurchek_southAltai	Jeong et al. (61)
TAV005.A0101	M	lateMed_Mongol	Jeong et al. (61)
TEV003.A0101	M	lateXiongnu	Jeong et al. (61)
SHR001.B0101	M	lateMed_Mongol	Jeong et al. (61)
ERM003.A0101	F	centralMongolia_preBA	Jeong et al. (61)
FNO001.A0101	M	Fofonovo_EN	Jeong et al. (61)
FNO003.A0101	F	Fofonovo_EN	Jeong et al. (61)
FNO006.B0101	F	Fofonovo_EN	Jeong et al. (61)
IMA001.B0101	F	lateXiongnu	Jeong et al. (61)
IMA002.A0101	F	lateXiongnu	Jeong et al. (61)
IMA003.C0101	M	lateXiongnu	Jeong et al. (61)
IMA004.B0101	M	lateXiongnu	Jeong et al. (61)
IMA005.C0101	M	lateXiongnu	Jeong et al. (61)
IMA006.A0101	M	lateXiongnu	Jeong et al. (61)
IMA007.A0101	F	lateXiongnu	Jeong et al. (61)
IMA008.B0101	F	lateXiongnu	Jeong et al. (61)
PTO001.A0101	F	Ulaanzuukh_SlabGrave	Jeong et al. (61)
F23	F	Japan_Jomon_Funadomari	Kanzawa-Kiriyama et al. (9)
JpFu1.SG	F	Japan_Jomon_Funagura	Cooke et al. (5)
JpOd181.SG	M	Japan_Jomon_Odake	Cooke et al. (5)
JpOd274.SG	M	Japan_Jomon_Odake	Cooke et al. (5)
JpOd282.SG	M	Japan_Jomon_Odake	Cooke et al. (5)
JpOd6.SG	F	Japan_Jomon_Odake	Cooke et al. (5)
JpIw31.SG	F	Japan_Kofun_Iwade	Cooke et al. (5)
JpIw32.SG	M	Japan_Kofun_Iwade	Cooke et al. (5)
JpIw33.SG	F	Japan_Kofun_Iwade	Cooke et al. (5)
JpKo13.SG	F	Japan_Jomon_Kosaku	Cooke et al. (5)
JpKo2.SG	F	Japan_Jomon_Kosaku	Cooke et al. (5)
JpKa6904.SG	F	Japan_Jomon_Kamikuroiwa	Cooke et al. (5)
JpHi01.SG	F	Japan_Jomon_Hirajo	Cooke et al. (5)
AND001	M	Korea_Ando	Robbeets et al. (8)
AND004	F	Korea_Ando	Robbeets et al. (8)
DAJ001	M	Korea_Taejungni	Robbeets et al. (8)
GDI002	F	Korea_Changhang	Robbeets et al. (8)
GDI008	M	Korea_Changhang	Robbeets et al. (8)
NAG007	M	Japan_Historic_Nagabaka	Robbeets et al. (8)
NAG012	M	Japan_2800BP_Nagabaka	Robbeets et al. (8)
NAG016	F	Japan_4000BP_Nagabaka	Robbeets et al. (8)
NAG019	F	Japan_2800BP_Nagabaka	Robbeets et al. (8)
NAG035	M	Japan_Historic_Nagabaka	Robbeets et al. (8)
NAG036	M	Japan_Historic_Nagabaka	Robbeets et al. (8)
NAG037	M	Japan_2800BP_Nagabaka	Robbeets et al. (8)
NAG038	F	Japan_2800BP_Nagabaka	Robbeets et al. (8)
NAG039	M	Japan_Historic_Nagabaka	Robbeets et al. (8)
TYD006	M	Korea_Yondaedo	Robbeets et al. (8)
TYD007	M	Korea_Yondaedo	Robbeets et al. (8)
TYJ001	F	Korea_Yokchido	Robbeets et al. (8)
YAK002	M	Japan_Yayoi_KumaNishioda	Robbeets et al. (8)
GS1689_k	M	China_GangShang_DWK	Liu et al. (62)
GS1691	M	China_GangShang_DWK	Liu et al. (62)
GS1693	M	China_GangShang_DWK	Liu et al. (62)
XC1711	U	China_XiChen_CD	Liu et al. (62)
XC1715	M	China_XiChen_CD	Liu et al. (62)
XZ3467	M	China_XinZhi_CD	Liu et al. (62)
XZ3468	F	China_XinZhi_CD	Liu et al. (62)
XZ3469	M	China_XinZhi_CD	Liu et al. (62)
XZ3471	F	China_XinZhi_CD	Liu et al. (62)
TL4772	F	China_TongLin_CD	Liu et al. (62)
TL4775	F	China_TongLin_CD	Liu et al. (62)
TL4776	F	China_TongLin_CD	Liu et al. (62)
HL4786	F	China_HouLi_CD	Liu et al. (62)
YX4793	F	China_YiXi_CD	Liu et al. (62)
BQ4611_d_low_k	M	China_BeiQian_DWK	Liu et al. (62)
BQ4625_d_low_k	F	China_BeiQian_DWK	Liu et al. (62)
TL4773_d_k	M	China_TongLin_CD	Liu et al. (62)
YX4790_d_low	M	China_YiXi_CD	Liu et al. (62)
TL5192	F	China_TongLin_CD	Liu et al. (62)
TL5193	F	China_TongLin_CD	Liu et al. (62)
YX5194	M	China_YiXi_CD	Liu et al. (62)
YX5195	F	China_YiXi_CD	Liu et al. (62)
YX5196	F	China_YiXi_CD	Liu et al. (62)
XZ5197	F	China_XinZhi_CD	Liu et al. (62)
YJC4337	M	China_YinJiaCheng_LS	Liu et al. (62)
YJC4338_low	M	China_YinJiaCheng_LS	Liu et al. (62)
YJC4339	M	China_YinJiaCheng_LS	Liu et al. (62)
YJC4340_low	M	China_YinJiaCheng_LS	Liu et al. (62)
YJC4341	F	China_YinJiaCheng_LS	Liu et al. (62)
XJS4345_low	U	China_Xiaojingshan	Liu et al. (62)
XJS4353_low	U	China_Xiaojingshan	Liu et al. (62)
XJS4354_low	U	China_Xiaojingshan	Liu et al. (62)
BQ4579	M	China_BeiQian_DWK	Liu et al. (62)
BQ4580_k	M	China_BeiQian_DWK	Liu et al. (62)
BQ4582	M	China_BeiQian_DWK	Liu et al. (62)
BQ4583_k	F	China_BeiQian_DWK	Liu et al. (62)
BQ4584	M	China_BeiQian_DWK	Liu et al. (62)
BQ4585	M	China_BeiQian_DWK	Liu et al. (62)
BQ4586_k	M	China_BeiQian_DWK	Liu et al. (62)
BQ4587	M	China_BeiQian_DWK	Liu et al. (62)
BQ4588	M	China_BeiQian_DWK	Liu et al. (62)
BQ4589_k	F	China_BeiQian_DWK	Liu et al. (62)
LJZ4592	M	China_LiuJiaZhuang_CD	Liu et al. (62)
LJZ4593	F	China_LiuJiaZhuang_CD	Liu et al. (62)
LJZ4594	F	China_LiuJiaZhuang_CD	Liu et al. (62)
LJZ4595	F	China_LiuJiaZhuang_CD	Liu et al. (62)
LJZ4596	M	China_LiuJiaZhuang_CD	Liu et al. (62)
LJZ4597	M	China_LiuJiaZhuang_CD	Liu et al. (62)
LJZ4598	F	China_LiuJiaZhuang_CD	Liu et al. (62)
LJZ4599	F	China_LiuJiaZhuang_CD	Liu et al. (62)
LJZ4600_o	F	China_LiuJiaZhuang_CD	Liu et al. (62)
LJZ4601	M	China_LiuJiaZhuang_CD	Liu et al. (62)
LJZ4602	M	China_LiuJiaZhuang_CD	Liu et al. (62)
LJZ4605	M	China_LiuJiaZhuang_CD	Liu et al. (62)
LJZ4606	M	China_LiuJiaZhuang_CD	Liu et al. (62)
LJZ4607	M	China_LiuJiaZhuang_CD	Liu et al. (62)
LJZ4608	M	China_LiuJiaZhuang_CD	Liu et al. (62)
BQ4609	M	China_BeiQian_DWK	Liu et al. (62)
BQ4610_o	M	China_BeiQian_DWK	Liu et al. (62)
BQ4612_k	M	China_BeiQian_DWK	Liu et al. (62)
BQ4613	M	China_BeiQian_DWK	Liu et al. (62)
BQ4614	M	China_BeiQian_DWK	Liu et al. (62)
BQ4615	M	China_BeiQian_DWK	Liu et al. (62)
BQ4618	F	China_BeiQian_DWK	Liu et al. (62)
BQ4619_k	M	China_BeiQian_DWK	Liu et al. (62)
BQ4620_k	M	China_BeiQian_DWK	Liu et al. (62)
BQ4621_k	M	China_BeiQian_DWK	Liu et al. (62)
BQ4622_low_k	M	China_BeiQian_DWK	Liu et al. (62)
BQ4623	M	China_BeiQian_DWK	Liu et al. (62)
BQ4624	F	China_BeiQian_DWK	Liu et al. (62)
BQ4626	F	China_BeiQian_DWK	Liu et al. (62)
BQ4627	M	China_BeiQian_DWK	Liu et al. (62)
BQ4628_o	F	China_BeiQian_DWK	Liu et al. (62)
BQ4648_k	F	China_BeiQian_DWK	Liu et al. (62)
BQ4649_k	M	China_BeiQian_DWK	Liu et al. (62)
CZY4652	M	China_ChengZiYa_LS	Liu et al. (62)
CZY4653	F	China_ChengZiYa_LS	Liu et al. (62)
CZY4654	F	China_ChengZiYa_LS	Liu et al. (62)
CZY4656	M	China_ChengZiYa_LS	Liu et al. (62)
CZY4657	M	China_ChengZiYa_LS	Liu et al. (62)
YJC4659	M	China_YinJiaCheng_LS	Liu et al. (62)
TL4770	M	China_TongLin_CD	Liu et al. (62)
TL4774_low	M	China_TongLin_CD	Liu et al. (62)
FJ4777	M	China_FuJia_DWK	Liu et al. (62)
FJ4778	M	China_FuJia_DWK	Liu et al. (62)
FJ4779	M	China_FuJia_DWK	Liu et al. (62)
HL4785	F	China_HouLi_CD	Liu et al. (62)
HL4788_o	M	China_HouLi_CD	Liu et al. (62)
