# Supplementary material for: High-coverage ancient genomes reveal divergent population histories and prehistoric starch-related genetic variation in Japan
Source: Proc Natl Acad Sci U S A. 2026 Jul 23;123(30):e2606162123. doi: 10.1073/pnas.2606162123 (PMC13416418; doi:10.1073/pnas.2606162123)
Supplement: Supplementary file 5 — Dataset S04 (XLSX) [file pnas.2606162123.sd04.xlsx]

## Sheet: Dataset S4
Dataset S4. Outgroup f3 statistics of the form f3(Mbuti; DO, X), showing genetic affinities of the Yayoi individual (DO) with East Eurasian populations.
X	F3	Std.err	Z	SNP
Miaozigou_MN	0.311292	0.004868	63.951	55319
Kofun	0.311146	0.00362	85.952	145599
Japanese	0.311135	0.003377	92.142	164729
Jomon	0.310379	0.003974	78.111	150377
Nagabaka_2800BP	0.309643	0.004402	70.335	109742
HMMH_MN	0.309158	0.004248	72.785	101484
Jomon_Funadomari	0.308977	0.004224	73.149	142748
Jomon_Iyai	0.308513	0.00415	74.343	142754
DevilsCave_N	0.308494	0.003853	80.069	136297
Nagabaka_Historic	0.307993	0.003907	78.824	117946
Boisman_MN	0.307453	0.003987	77.109	102316
WLR_BA_o	0.307156	0.004035	76.12	110393
Korean	0.307091	0.003586	85.631	148923
WLR_MN	0.306572	0.003814	80.377	142509
Ando	0.306336	0.007073	43.308	17699
TongLin_CD	0.306134	0.003456	88.583	142985
Xiaogao	0.305574	0.00404	75.637	110220
She	0.305487	0.003656	83.55	148576
WLR_BA	0.30546	0.004073	75.005	91338
YR_LN	0.3054	0.003465	88.135	151312
YiXi_CD	0.304954	0.003552	85.855	142265
XinZhi_CD	0.304944	0.003665	83.212	130705
Boshan	0.304482	0.004162	73.164	117441
WLR_LN	0.304439	0.003791	80.314	126670
YR_LBIA	0.304418	0.003503	86.901	148472
YR_MN	0.304109	0.003508	86.702	145757
Shimao_LN	0.303895	0.003743	81.191	143352
Ami	0.303831	0.003746	81.111	148450
Upper_YR_LN	0.303584	0.003502	86.691	147870
Daur	0.302634	0.003785	79.95	144129
CHS	0.302494	0.003572	84.685	146319
Yokchido	0.302475	0.006236	48.506	28354
AR_Xianbei_IA	0.302381	0.004888	61.861	49152
CHB	0.302066	0.003581	84.347	147034
Upper_YR_IA	0.301737	0.003664	82.352	141493
UstBelaya_N	0.301688	0.004627	65.199	64061
XiongNu	0.301504	0.003585	84.11	144948
Ulaanzuukh_SlabGrave	0.301335	0.003429	87.891	149850
BeiQian_DWK	0.301286	0.003571	84.374	130119
Naxi	0.301189	0.003508	85.853	152141
YinJiaCheng_LS	0.301135	0.003796	79.34	103223
Bianbian	0.300894	0.004386	68.602	82414
Atayal	0.30086	0.003866	77.823	143963
LiuJiaZhuang_CD	0.300523	0.003565	84.308	124232
LBA_2_Ulaanzukh	0.300487	0.003612	83.188	121223
Oroqen	0.300415	0.0035	85.832	149039
Chuanyun	0.300172	0.00552	54.375	37043
AR_EN	0.300064	0.004757	63.083	55210
ChengZiYa_LS	0.299528	0.003668	81.665	103909
GangShang_DWK	0.299403	0.00418	71.635	81461
EIA_8	0.299333	0.004098	73.043	96589
Hanben	0.299293	0.003965	75.486	108373
CDX	0.298706	0.003625	82.398	147065
N_East	0.297957	0.003874	76.912	121503
XiChen_CD	0.29772	0.004114	72.364	78245
Xiaojingshan	0.297704	0.004246	70.117	68760
N_North	0.29753	0.003498	85.066	136483
Gongguan	0.297138	0.004405	67.458	83397
EIA_1_SlabGrave	0.296647	0.003522	84.217	146555
AR_IA	0.294346	0.009821	29.971	8942
Yumin	0.294198	0.004016	73.257	103256
Changhang	0.29266	0.005761	50.8	30265
UstBelaya_EBA	0.291679	0.003651	79.884	142554
HouLi_CD	0.291632	0.004905	59.45	47074
Chalcolithic_2_Afanasievo	0.291323	0.004236	68.774	91730
Xitoucun	0.291077	0.003997	72.829	67162
Liangdao	0.290441	0.003894	74.589	111225
EIA_7_Xiongnu	0.290147	0.004153	69.862	96553
IA_Xianbei	0.289821	0.004216	68.744	99668
EIA_3	0.289604	0.004193	69.072	91145
UstBelaya_Angara	0.289004	0.003809	75.872	125626
Mongolia_BA	0.287683	0.004	71.913	110596
FuJia_DWK	0.287649	0.007285	39.483	16044
Yondaedo	0.287561	0.006556	43.865	18742
LBA_4_CenterWest	0.286883	0.003441	83.367	147128
Suogang	0.285089	0.009098	31.337	8478
Medieval_UstBelaya_Angara	0.28448	0.005836	48.742	31523
Nagabaka_4000BP	0.284306	0.012933	21.983	4203
EBA_1_Ulgii	0.284106	0.003663	77.551	127501
Khovsgol_LBA	0.284003	0.003379	84.043	150717
MBA_1_Munkhkhairkhan	0.283549	0.003655	77.579	125951
Tanshishan	0.280607	0.006384	43.955	20166
LBA_1_MongunTaiga	0.279943	0.004702	59.532	61530
Qihe	0.277479	0.005066	54.771	38605
UstBelaya_MED	0.276655	0.007803	35.454	11871
Taejungni	0.274683	0.011478	23.931	5540
MBA_2_Munkhkhairkhan	0.270186	0.00396	68.232	101052
XiongNu_WE	0.25993	0.00357	72.819	129738
EIA_4_Sagly	0.258976	0.00312	83	153047
LBA_3_MongunTaiga	0.25868	0.003445	75.091	127443
EIA_5	0.256343	0.004073	62.937	89582
LBA_5_CenterWest	0.252404	0.003492	72.271	132584
EIA_2	0.251385	0.003993	62.953	97569
EIA_6_Pazyryk	0.250429	0.004001	62.597	98874
EBA_2_Chemurchek	0.24128	0.003587	67.262	115042
Chalcolithic_1_Afanasievo	0.230074	0.003823	60.181	99601
