# Supplementary material for: High-coverage ancient genomes reveal divergent population histories and prehistoric starch-related genetic variation in Japan
Source: Proc Natl Acad Sci U S A. 2026 Jul 23;123(30):e2606162123. doi: 10.1073/pnas.2606162123 (PMC13416418; doi:10.1073/pnas.2606162123)
Supplement: Supplementary file 6 — Dataset S05 (XLSX) [file pnas.2606162123.sd05.xlsx]

## Sheet: Dataset S5
Dataset S5. Outgroup f3 statistics of the form f3(Mbuti; Kofun-Iwade, X), showing genetic affinities of the Kofun individuals with East Eurasian populations.
X	F3	Std.err	Z	SNP
Miaozigou_MN	0.312192	0.00476	65.584	58872
Yayoi	0.311146	0.00362	85.952	145599
Japanese	0.310046	0.003369	92.038	173041
Ando	0.30996	0.006681	46.396	18820
WLR_LN	0.309186	0.003666	84.344	134452
Korean	0.308583	0.003503	88.088	157432
YR_LN	0.308214	0.003397	90.723	159616
TongLin_CD	0.308143	0.00348	88.548	151331
WLR_BA	0.308117	0.003944	78.129	97175
YR_MN	0.30803	0.003471	88.742	154311
WLR_MN	0.308004	0.003698	83.293	151420
Ami	0.307977	0.00359	85.797	156926
DevilsCave_N	0.307883	0.00376	81.89	144851
XinZhi_CD	0.307785	0.00349	88.188	138358
Boshan	0.307588	0.003926	78.35	125013
Shimao_LN	0.307419	0.003562	86.302	152119
She	0.307151	0.00356	86.272	157077
YiXi_CD	0.306816	0.003498	87.701	150722
YR_LBIA	0.306252	0.00339	90.346	156874
HMMH_MN	0.306155	0.003987	76.785	108061
Nagabaka_Historic	0.30592	0.003701	82.659	125557
XiongNu	0.305877	0.003518	86.938	153697
CHS	0.305781	0.003514	87.019	154879
Upper_YR_LN	0.305668	0.003415	89.499	156371
CHB	0.305272	0.003496	87.315	155597
Boisman_MN	0.305074	0.003851	79.216	108719
WLR_BA_o	0.304992	0.003907	78.062	117630
Xiaogao	0.304819	0.003876	78.64	117336
YinJiaCheng_LS	0.304537	0.003759	81.02	109352
Atayal	0.304284	0.003629	83.855	152739
Upper_YR_IA	0.304088	0.003536	85.988	149873
AR_EN	0.303803	0.004588	66.22	58737
LiuJiaZhuang_CD	0.303727	0.003467	87.61	131220
BeiQian_DWK	0.30365	0.003474	87.408	137438
Hanben	0.303463	0.003756	80.787	115135
CDX	0.302856	0.00348	87.04	155733
Naxi	0.302574	0.00348	86.949	160433
XiChen_CD	0.302561	0.003842	78.744	83056
Chuanyun	0.301942	0.005087	59.355	39484
Bianbian	0.301747	0.004079	73.977	87756
GangShang_DWK	0.301589	0.003975	75.876	86339
Oroqen	0.301521	0.003443	87.563	157666
Ulaanzuukh_SlabGrave	0.301492	0.003355	89.868	157984
LBA_2_Ulaanzukh	0.30121	0.003568	84.427	128399
ChengZiYa_LS	0.300925	0.003552	84.722	110010
UstBelaya_N	0.300836	0.004481	67.129	68242
Gongguan	0.300645	0.00392	76.686	88801
Jomon_Iyai	0.300362	0.00383	78.414	145118
AR_Xianbei_IA	0.300294	0.004618	65.03	52319
Daur	0.299675	0.003591	83.456	153000
Jomon	0.299616	0.003623	82.687	159039
N_East	0.299042	0.003682	81.228	128989
N_North	0.298725	0.003401	87.833	144344
EIA_8	0.298315	0.003844	77.614	102902
Xiaojingshan	0.297849	0.003996	74.541	73180
EIA_1_SlabGrave	0.297756	0.003431	86.774	154596
Yumin	0.297707	0.003772	78.932	109877
Jomon_Funadomari	0.297412	0.003848	77.298	151854
Nagabaka_2800BP	0.297162	0.003842	77.344	116789
FuJia_DWK	0.296746	0.006736	44.053	17145
AR_IA	0.29664	0.008683	34.165	9543
Yokchido	0.296565	0.005617	52.793	30253
HouLi_CD	0.295655	0.004661	63.432	50199
EIA_7_Xiongnu	0.29396	0.003997	73.537	102790
EIA_3	0.293813	0.00403	72.912	97088
Xitoucun	0.293485	0.003933	74.626	71425
UstBelaya_EBA	0.292633	0.003499	83.629	151263
UstBelaya_Angara	0.29232	0.003581	81.624	133277
Changhang	0.292219	0.00528	55.344	32300
Chalcolithic_2_Afanasievo	0.292147	0.003947	74.009	97829
IA_Xianbei	0.292027	0.003998	73.043	106176
Tanshishan	0.291792	0.006183	47.194	21461
Liangdao	0.289802	0.003625	79.952	118371
LBA_4_CenterWest	0.288574	0.003372	85.572	155148
Suogang	0.286582	0.008596	33.34	9028
Yondaedo	0.286442	0.006427	44.571	19957
Mongolia_BA	0.285491	0.003798	75.161	117690
EBA_1_Ulgii	0.285194	0.003511	81.225	135276
MBA_1_Munkhkhairkhan	0.284451	0.003544	80.26	133760
Khovsgol_LBA	0.2843	0.003308	85.934	158839
Qihe	0.28356	0.004961	57.153	41152
Medieval_UstBelaya_Angara	0.282433	0.005384	52.458	33552
LBA_1_MongunTaiga	0.281272	0.004371	64.354	65621
Taejungni	0.280518	0.010901	25.734	5887
UstBelaya_MED	0.278089	0.00762	36.494	12570
MBA_2_Munkhkhairkhan	0.270162	0.003737	72.29	107740
Nagabaka_4000BP	0.266062	0.012057	22.067	4508
XiongNu_WE	0.262339	0.003489	75.188	137786
EIA_4_Sagly	0.259437	0.003099	83.713	161302
EIA_5	0.257144	0.003785	67.944	95462
LBA_3_MongunTaiga	0.256008	0.0034	75.298	135157
LBA_5_CenterWest	0.252584	0.003378	74.783	140739
EIA_2	0.252496	0.003766	67.037	103817
EIA_6_Pazyryk	0.251136	0.00392	64.064	105282
EBA_2_Chemurchek	0.241475	0.00342	70.607	122228
Chalcolithic_1_Afanasievo	0.230768	0.003614	63.863	106061
