# Supplementary material for: High-coverage ancient genomes reveal divergent population histories and prehistoric starch-related genetic variation in Japan
Source: Proc Natl Acad Sci U S A. 2026 Jul 23;123(30):e2606162123. doi: 10.1073/pnas.2606162123 (PMC13416418; doi:10.1073/pnas.2606162123)
Supplement: Supplementary file 7 — Dataset S06 (XLSX) [file pnas.2606162123.sd06.xlsx]

## Sheet: Dataset S6
Dataset S6. f4-statistics (Mbuti; X, IY1, DO) for shared genetic drift between the Initial Jomon (IY1) and Middle Yayoi (DO) individuals with East Eurasian populations.
X	F4	SD	Z	BABA	ABAB	SNPs
Jomon_Funadomari	-0.024498	0.000839	-29.207	7940	12735	195725
Jomon_Odake	-0.023788	0.000771	-30.842	7979	12593	193987
Jomon_Funagura	-0.023593	0.000979	-24.09	5176	8147	125933
Jomon_Rokutsu	-0.023327	0.000779	-29.958	6531	10286	160979
Jomon_Kosaku	-0.023226	0.000788	-29.468	7887	12347	192032
Jomon_Ikawazu	-0.023214	0.000858	-27.06	6169	9696	151951
Jomon_Kamikuroiwa	-0.022921	0.000906	-25.309	8129	12613	195667
Nagabaka_Late	-0.021947	0.000844	-25.988	6321	9665	152359
Jomon_Hirajo	-0.021456	0.00098	-21.891	4260	6425	100915
Korea_Yokchido	-0.018911	0.001292	-14.637	1657	2415	40070
Russia_Caucasus_Maikop	-0.00122	0.000849	-1.437	3147	3229	66655
Russia_Caucasus_Eneolithic	-0.001032	0.000664	-1.554	5804	5932	123520
Japan_Historic_Nagabaka	-0.000999	0.000692	-1.443	8475	8643	168285
Turkmenistan_C_Parkhai	-0.000806	0.000505	-1.596	8008	8144	168959
Pakistan_IA_Loebanr	-0.000784	0.000543	-1.443	7489	7611	156176
Iran_TepeAbdulHosein_N	-0.000708	0.000544	-1.301	8505	8633	180684
Uzbekistan_Bustan_Eneolithic	-0.000707	0.000728	-0.971	5052	5128	106428
Kazakhstan_MLBA2_Kyzlbulak	-0.000628	0.000705	-0.891	6209	6290	129844
Laos_Hoabinhian	-0.000607	0.00086	-0.705	3732	3779	77905
Kalash	-0.000532	0.000622	-0.855	9510	9614	195968
Iranian	-0.000498	0.000487	-1.022	9418	9516	196229
Russia_Kostenki14	-0.00049	0.000681	-0.72	8717	8806	182049
Turkmenistan_Parkhai_MBA	-0.000436	0.000724	-0.603	6378	6436	133748
Iran_GanjDareh_N	-0.00042	0.000635	-0.662	6997	7059	147976
Iran_C_SehGabi	-0.000403	0.000605	-0.666	6814	6872	143013
Japanese	0.003036	0.000446	6.81	10378	9782	196233
Ulaanzuukh_SlabGrave	0.00541	0.000493	10.976	10266	9226	192110
BeiQian_DWK	0.005472	0.00051	10.731	8953	8028	169014
WLR_MN	0.005503	0.000617	8.927	10494	9419	195291
Mongolia_LBA_2_Ulaanzukh	0.005539	0.000579	9.563	8679	7772	163724
TongLin_CD	0.005549	0.000536	10.359	10256	9195	191178
TSI001	0.005585	0.001225	4.561	1990	1782	37209
Mongola	0.005605	0.00055	10.189	10552	9453	196220
YUR001	0.005612	0.000735	7.639	8439	7556	157378
YR_MN	0.005626	0.000546	10.295	10512	9412	195657
Hezhen	0.005649	0.00058	9.733	10553	9445	196227
YR_LBIA	0.005659	0.000514	11.009	10503	9396	195675
Mongolia_BA	0.005669	0.000625	9.076	8024	7160	152365
Kalmyk	0.005684	0.000584	9.74	10465	9350	196202
Korean	0.005695	0.000543	10.495	10581	9463	196226
FuJia_DWK	0.005702	0.001437	3.968	1201	1073	22534
Yankovsky_IA	0.005827	0.000798	7.298	6362	5669	118838
Malaysia_Historical	0.005861	0.000882	6.648	4302	3831	80337
ChengZiYa_LS	0.005913	0.000579	10.215	7425	6595	140334
WLR_BA_o	0.006065	0.000753	8.051	8300	7365	154230
Xiaojingshan	0.006131	0.000721	8.507	4893	4320	93492
HMMH_MN	0.006392	0.000746	8.568	7610	6702	142044
Boshan	0.006421	0.000733	8.763	8829	7772	164616
GangShang_DWK	0.006464	0.000681	9.494	5955	5218	113916
Miaozigou_MN	0.006844	0.000856	7.993	4187	3658	77337
Daur	0.006914	0.000671	10.304	10623	9269	195804
