# Supplementary material for: High-coverage ancient genomes reveal divergent population histories and prehistoric starch-related genetic variation in Japan
Source: Proc Natl Acad Sci U S A. 2026 Jul 23;123(30):e2606162123. doi: 10.1073/pnas.2606162123 (PMC13416418; doi:10.1073/pnas.2606162123)
Supplement: Supplementary file 8 — Dataset S07 (XLSX) [file pnas.2606162123.sd07.xlsx]

## Sheet: Dataset S7
Dataset S7. f4-statistics (Mbuti; X, IY1, Kofun-Iwade) for shared genetic drift between the Initial Jomon (IY1) and Kofun (Kofun-Iwade) individuals with East Eurasian populations.
X	F4	SD	Z	BABA	ABAB	SNPs
Jomon_Funadomari	-0.027045	0.000729	-37.106	7833	13142	196308
Jomon_Kamikuroiwa	-0.026261	0.000792	-33.175	7953	13107	196257
Jomon_Odake	-0.026155	0.000659	-39.661	7922	13011	194571
Jomon_Funagura	-0.025722	0.000848	-30.317	5118	8367	126320
Jomon_Rokutsu	-0.025664	0.000663	-38.716	6488	10633	161507
Jomon_Kosaku	-0.025579	0.000662	-38.631	7819	12746	192616
Jomon_Ikawazu	-0.025253	0.00076	-33.215	6139	9989	152428
Nagabaka_Late	-0.024634	0.000752	-32.742	6275	10040	152825
Jomon_Hirajo	-0.024019	0.000853	-28.174	4215	6647	101263
Korea_Yokchido	-0.020159	0.001144	-17.621	1654	2465	40199
Japan_Historic_Nagabaka	-0.001474	0.000595	-2.476	8605	8854	168820
Russia_Caucasus_Maikop	-0.000903	0.000846	-1.067	3238	3299	66888
Ukraine_BA_Catacomb	-0.000716	0.001204	-0.594	1382	1402	28774
Russia_Caucasus_Eneolithic	-0.000571	0.000641	-0.891	6010	6081	123926
Turkmenistan_C_Parkhai	-0.000562	0.00046	-1.221	8204	8299	169508
Ukraine_EBA_published	-0.000561	0.000721	-0.778	4770	4824	97187
Yana_UP	-0.000542	0.000534	-1.016	9680	9787	196811
Russia_Kostenki14	-0.000524	0.000625	-0.838	8897	8993	182602
Iran_C_SehGabi	-0.000495	0.000558	-0.886	6920	6991	143452
Iran_TepeAbdulHosein_N	-0.000408	0.000505	-0.808	8656	8730	181234
Laos_Hoabinhian	-0.000371	0.000775	-0.479	3806	3835	78170
Pakistan_IA_Loebanr	-0.00037	0.000523	-0.707	7703	7761	156661
Uzbekistan_Bustan_Eneolithic	-0.000366	0.000686	-0.533	5233	5272	106805
Kazakhstan_MLBA_Alakul_Maitan	-0.00034	0.000486	-0.7	8334	8392	170263
JAR	-0.000296	0.000501	-0.59	9833	9891	196769
Japanese	0.003028	0.000383	7.916	10563	9967	196818
Yi	0.006106	0.000466	13.092	10756	9555	196810
Xiaojingshan	0.006108	0.000663	9.216	5029	4456	93836
AR_EN	0.006136	0.000768	7.995	4196	3722	77229
lateMed_Khitan	0.006144	0.000554	11.092	9000	7982	165690
Hezhen	0.006164	0.000497	12.405	10790	9577	196812
TongLin_CD	0.006183	0.000477	12.972	10515	9329	191757
YR_LBIA	0.006254	0.000451	13.875	10763	9535	196258
Mongolia_XiongNu	0.006279	0.000493	12.726	10712	9477	196660
BeiQian_DWK	0.006281	0.000447	14.036	9214	8149	169553
Mongolia_EIA_3	0.006308	0.000708	8.91	6938	6130	128157
LiuJiaZhuang_CD	0.006311	0.000459	13.736	8869	7838	163412
YR_LN	0.006311	0.000428	14.73	10806	9565	196663
Korean	0.006337	0.000483	13.113	10835	9587	196810
YinJiaCheng_LS	0.006358	0.000532	11.951	7610	6716	140520
Daur	0.006436	0.000588	10.952	10748	9485	196389
Shimao_LN	0.006465	0.000528	12.248	10791	9524	195997
Korea_Ando	0.006561	0.001306	5.024	1357	1195	24791
ChengZiYa_LS	0.006602	0.000542	12.181	7626	6697	140797
WLR_LN	0.006607	0.000561	11.778	9610	8455	174875
Malaysia_Historical	0.006659	0.00081	8.217	4404	3868	80575
YR_MN	0.006823	0.000489	13.945	10828	9489	196238
GangShang_DWK	0.007188	0.000631	11.399	6139	5318	114263
Miaozigou_MN	0.00721	0.000811	8.894	4300	3741	77594
Boshan	0.007495	0.000651	11.509	9053	7816	165125
FuJia_DWK	0.008231	0.001263	6.515	1254	1068	22621
