# Supplementary material for: High-coverage ancient genomes reveal divergent population histories and prehistoric starch-related genetic variation in Japan
Source: Proc Natl Acad Sci U S A. 2026 Jul 23;123(30):e2606162123. doi: 10.1073/pnas.2606162123 (PMC13416418; doi:10.1073/pnas.2606162123)
Supplement: Supplementary file 9 — Dataset S08 (XLSX) [file pnas.2606162123.sd08.xlsx]

## Sheet: Dataset S8
Dataset S8. Results of qpAdm modeling based on two-way models.
Target	Source X1		Source X2		Tail prob.	SE		p-value for nested	Tail prob. > 0.05	|1SE | <min. coef	p-nested < 0.05
	pop	coef	pop	coef		X1	X2
Japanese	Shimao_LN	0.96	Jomon	0.04	0.78	0.05	0.05	0.44	Y	N	N
	Yayoi	0.91		0.09	0.32	0.05	0.05	0.09	Y	Y	N
	Korean	0.98		0.02	0.24	0.04	0.04	0.63	Y	N	N
	AR_IA	0.89		0.11	0.18	0.21	0.21	0.56	Y	N	N
	WLR_BA	0.84		0.16	0.14	0.05	0.05	0	Y	Y	Y
	Kofun	0.95		0.05	0.07	0.04	0.04	0.21	Y	Y	N
	YiXi_CD*	-0.05		1.05	0.3	0.05	0.05	0.28	Y	Y	N
	Xiaojingshan_CD*	-0.08		1.08	0.59	0.32	0.32	0.71	Y	Y	N
	XiChen_CD*	-0.19		1.19	0.06	0.11	0.11	0.02	Y	Y	Y
	FuJia_DWK*	-0.35		1.35	0.56	0.38	0.38	0.09	Y	Y	N
Yayoi	WLR_BA	0.92	Jomon	0.09	0.96	0.07	0.07	0.25	Y	Y	N
	Shimao_LN*	1.06		-0.06	0.88	0.08	0.08	0.47	Y	N	N
	Xiaojingshan_CD*	1.1		-0.1	0.85	0.3	0.3	0.63	Y	N	N
	FuJia_DWK*	1.47		-0.47	0.78	0.42	0.42	0.03	Y	N	Y
	WLR_MN	0.91		0.09	0.63	0.06	0.06	0.17	Y	Y	N
	YiXi_CD*	1.16		-0.16	0.54	0.08	0.08	0.04	Y	N	Y
	YR_MN*	1.13		-0.13	0.52	0.08	0.08	0.09	Y	N	N
	AR_EN	0.64		0.36	0.51	0.05	0.05	0	Y	Y	Y
	Korean*	1.08		-0.08	0.36	0.08	0.08	0.25	Y	N	N
	HMMH_MN	0.76		0.24	0.29	0.06	0.06	0	Y	Y	Y
	CHB*	1.21		-0.21	0.26	0.07	0.07	0	Y	N	Y
	Upper_YR_LN*	1.11		-0.11	0.22	0.08	0.08	0.13	Y	N	N
	XinZhi_CD*	1.08		-0.08	0.11	0.08	0.08	0.25	Y	N	N
	YR_LBIA*	1.06		-0.06	0.1	0.07	0.07	0.37	Y	N	N
	WLR_LN*	1.07		-0.07	0.08	0.08	0.08	0.4	Y	N	N
	Upper_YR_IA*	1.12		-0.12	0.06	0.08	0.08	0.12	Y	N	N
	XiChen_CD*	1.3		-0.3	0.06	0.14	0.14	0.01	Y	N	Y
	HouLi_CD*	1.11		-0.11	0.06	0.12	0.12	0.31	Y	N	N
Kofun	AR_IA	0.95	Jomon	0.05	0.11	0.25	0.25	0.8	Y	N	N
	TongLin_CD*	1.06		-0.06	0.58	0.06	0.06	0.27	Y	N	N
	Xiaojingshan_CD*	1.14		-0.14	0.72	0.37	0.37	0.54	Y	N	N
	XinZhi_CD*	1.03		-0.03	0.11	0.06	0.06	0.58	Y	N	N
	Miaozigou_MN	0.9		0.1	0.11	0.08	0.08	0.24	Y	Y	N
	Upper_YR_LN*	1.08		-0.08	0.29	0.06	0.06	0.2	Y	N	N
	WLR_BA	0.87		0.13	0.38	0.06	0.06	0.05	Y	Y	Y
	WLR_MN	0.88		0.12	0.64	0.05	0.05	0.04	Y	Y	Y
	YR_LBIA*	1.03		-0.03	0.19	0.05	0.05	0.63	Y	N	N
	YR_LN*	1.05		-0.05	0.09	0.06	0.06	0.36	Y	N	N
	YR_MN*	1.08		-0.08	0.09	0.06	0.06	0.17	Y	N	N
*Coefficient estimate fell outside the feasible range [0,1] in qpAdm.
Sources X1 and X2 passed the qpWave test for independent ancestry streams.
Outgroups used: Mbuti, Tianyuan, Papuan, Onge, Nganasan, Yamnaya_Samara, DevilsCave_N, and Ust_Ishim.
