# Supplementary material for: High-coverage ancient genomes reveal divergent population histories and prehistoric starch-related genetic variation in Japan
Source: Proc Natl Acad Sci U S A. 2026 Jul 23;123(30):e2606162123. doi: 10.1073/pnas.2606162123 (PMC13416418; doi:10.1073/pnas.2606162123)
Supplement: Supplementary file 12 — Dataset S11 (XLSX) [file pnas.2606162123.sd11.xlsx]

## Sheet: Dataset S11
Dataset S11. The putative archaic segment was identified on IY1 genome.
chrom	map	pos	n_snps	NEA	YRI	DEN	NEAYRI	NEADEN	YRIDEN
15	31.75	28234864	20	0	7e-06	0.970874	0.009705	5.9e-05	0.019355
